# Supplementary material for: A Pilot Study of Exosome Proteomic Profiling Reveals Dysregulated Metabolic Pathways in Endometrial Cancer
Source: Biomedicines. 2025 Jan 3;13(1):95. doi: 10.3390/biomedicines13010095 (PMC11759861; doi:10.3390/biomedicines13010095)
Supplement: Supplementary file 1 [file biomedicines-13-00095-s001.zip]

Archive with 5 entries (5 files):
- Figure S1.pdf
- Figure S2.pdf
- Figure S3.pdf
- Supplement data paper.xlsx
- Table S1.pdf
