# Supplementary material for: A Pilot Study of Exosome Proteomic Profiling Reveals Dysregulated Metabolic Pathways in Endometrial Cancer
Source: Biomedicines. 2025 Jan 3;13(1):95. doi: 10.3390/biomedicines13010095 (PMC11759861; doi:10.3390/biomedicines13010095)
Supplement: Supplementary file 1 [file biomedicines-13-00095-s001.zip › Supplement data paper.xlsx]

## Sheet: Supplement data table S1
Accession	Description	Exp. q-value: Combined	Gene Symbol	CTRL17	CTRL19	CTRL23	CTRL40	CTRL41	CTRL42	CTRL43	CTRL44	CTRL45	CTRL46	EC 176	EC140	EC 157	EC 172	EC 199	EC 179	EC 142	EC190	EC 160	EC 165
P04114	Apolipoprotein B-100 [OS=Homo sapiens]	0	APOB	236.5	105	41.9	39.7	283.2	110	30.8	112.7	12.3	15.8	161.8	41.8	44.6	71.5	118.4	241.1	118.7	220.4	121.4	183.2
P01024	Complement C3 [OS=Homo sapiens]	0	C3	105.2	171	84.4	73.7	142	75.5	68.3	97.7	57.5	89.6	127.5	50.7	79.6	111.7	55.6	144	81.3	165.2	120.3	74.4
P01023	Alpha-2-macroglobulin [OS=Homo sapiens]	0	A2M	62.7	76.5	83.9	124.6	33.5	72.9	69.4	37.5	73	105.2	63.1	256.6	119.3	62.9	138.6	47.4	112	71.9	143.4	58.5
P0C0L5	Complement C4-B [OS=Homo sapiens]	0	C4B; C4B_2	134.1	129.8	42.6	76.6	216.9	42.2	49.1	27.8	93.5	56	87.7	28.2	61.7	98.1	82.7	212.8	76.6	88.4	189.7	167
P0C0L4	Complement C4-A [OS=Homo sapiens]	0	C4A	163.9	100.5	48.6	95.7	221.5	78.3	40.9	51.1	89.9	50	100.9	22.9	60.4	97.4	67.8	173.5	77.2	81.6	151.4	145.5
P02768	Albumin [OS=Homo sapiens]	0	ALB	92	84.7	95.6	63.8	128	48.4	60.4	82.1	146	78.7	59.8	154.3	164	116.4	121.8	113.8	65.1	72.3	107	69.1
P02787	Serotransferrin [OS=Homo sapiens]	0	TF	83.3	65	99.7	103.9	120	57.3	69.8	77.4	106.3	169.3	50.8	113.6	123.7	57.7	154.4	65.7	107.4	58.4	198.9	107
P02751	Fibronectin [OS=Homo sapiens]	0	FN1	28.5	95.4	31.5	28.8	328	137.7	85	40.7	38.9	27.8	134.4	53.1	93.5	71.6	40.9	328.1	58.4	124.7	40.7	41.2
Q9Y6R7	IgGFc-binding protein [OS=Homo sapiens]	0	FCGBP	139.7	302.8	102.5	136.3	42.7	109.8	119.6	144.2	74.4	67.4	121.7	28	29.2	125.5	79.4	60.1	102.2	53.8	57.6	82.6
P00450	Ceruloplasmin [OS=Homo sapiens]	0	CP	83.4	62.5	58.5	79.6	91.9	51.2	75.5	82.5	114.4	217.7	48.6	112.6	106.7	53.5	151.4	72.5	63.3	88.8	168.3	108.3
P20742	Pregnancy zone protein [OS=Homo sapiens]	0	PZP	50	28	23.9	25.6	61.3	12.3	10.5	29.9	34.6	69.3	22.9	12.7	36.5	20.2	44.7	29.2	25.3	57.5	67.8	53.5
P08519	Apolipoprotein(a) [OS=Homo sapiens]	0	LPA	191.8	88.8	5.8	74.3	168.2	51.7	10.3	2.5	17.1	97.4	21.6	3.2	26.6	63.4	58.2	160.1	50	214.2	62.5	34.5
P01031	Complement C5 [OS=Homo sapiens]	0	C5	165.8	161.6	15.8	5.5	211.9	34	25.4	63.8	99.8	47.5	105.2	13.8	107.6	75.3	34.4	239.5	47.9	114.6	57.9	66
P01009	Alpha-1-antitrypsin [OS=Homo sapiens]	0	SERPINA1	79.5	63.7	84	104.8	110.6	47.2	93	95.9	157.9	155.3	50.6	97.4	119.3	60.8	181.9	56.6	97.9	67.8	184.7	107.4
P01871	Immunoglobulin heavy constant mu [OS=Homo sapiens]	0	IGHM	135.3	37	122.5	76.1	79.6	139.2	165.7	96.4	115.9	111.9	98.2	116.9	87.4	82.1	163.2	105.7	123.7	48.1	37.2	92
P04275	von Willebrand factor [OS=Homo sapiens]	0	VWF	51.4	8	11.8	40.7	178	20.6	55.8	9.8	48.6	8.8	49	19.6	88.7	24.5	7.6	653.8	7	528	53.3	40.6
Q14624	Inter-alpha-trypsin inhibitor heavy chain H4 [OS=Homo sapiens]	0	ITIH4	146.8	38.1	45.2	81.5	102.5	70.7	94.3	197.2	140.8	77	166.7	56.7	140.4	37.9	91.4	120.6	95.7	109.7	185.3	49.5
P00738	Haptoglobin [OS=Homo sapiens]	0	HP	69.5	89.2	72.4	75.6	225.1	41.4	64.8	75.2	14.2	92.2	31.6	86.5	138.8	33	230.8	110.3	95.7	89.8	264.5	105.6
P04003	C4b-binding protein alpha chain [OS=Homo sapiens]	0	C4BPA	250.4	135.1	32.7	42.9	306.6	61	16.8	23.1	36.5	26	102.1	8.7	34.6	91.2	71.1	274.6	68.7	130	140.5	187
P02647	Apolipoprotein A-I [OS=Homo sapiens]	0	APOA1	112.5	53.8	66.6	72.1	107.4	89	72.6	96.9	78.1	112.6	85.8	125.7	113.9	97.1	154.7	171	101.7	89.6	140.3	110
P02774	Vitamin D-binding protein [OS=Homo sapiens]	0	GC	76.8	53.9	82.7	85.7	139	31.6	64.1	71.9	135.3	180.6	38.9	86	110	48.4	171.5	70.6	60.7	47.7	145.7	112.2
P0DOX6	Immunoglobulin mu heavy chain [OS=Homo sapiens]	0		110.3	139.2	107.6	133.5	129.2	79.6	217.6	91	116.4	79.6	155.5	181.8	139.3	86.8	101.1	100.5	73.5	60.6	121	19.4
P0DOX5	Immunoglobulin gamma-1 heavy chain [OS=Homo sapiens]	0		82.8	96.6	127	100.9	72.3	107.1	97.4	128.3	118.1	99.3	107.7	109.5	98.1	105.2	48.8	76.7	103.7	109.7	86.3	85.7
P01860	Immunoglobulin heavy constant gamma 3 [OS=Homo sapiens]	0	IGHG3	87.1	160.4	61.9	150.3	93	92.3	169	47.9	64.1	114.7	96.5	76.6	87	109	136.7	91.7	85.1	113.5	85.6	49.1
P00739	Haptoglobin-related protein [OS=Homo sapiens]	0	HPR	80.5	82.8	71.2	72.1	151.8	72	92.5	55.7	37	70.4	30.1	92.2	87.8	45.5	231.7	128.5	82.2	58.8	225.5	125.6
P04264	Keratin, type II cytoskeletal 1 [OS=Homo sapiens]	0	KRT1	77.4	34.6	73.9	190.5	157.9	34.9	72.3	135.3	80	82.7	137.9	90.6	173.8	67.7	167.4	168.4	161.1	15.9	71.9	132.9
P02790	Hemopexin [OS=Homo sapiens]	0	HPX	83.6	53.3	88.6	82.1	117	60.1	54.3	89.9	86.8	153.3	59.5	97.4	133	78.8	159.3	83	81.9	80.5	200.1	104.1
P01859	Immunoglobulin heavy constant gamma 2 [OS=Homo sapiens]	0	IGHG2	64.3	120.8	95.3	117.9	80.6	124	72.8	45.9	96.1	84.3	73.7	75.6	109.2	118.3	109.1	95	91.6	99.4	110.4	137
P00736	Complement C1r subcomponent [OS=Homo sapiens]	0	C1R	55	15.5	13.7	12.3	110.6	19.9	29.7	16.4	27	42.1	108	21.9	7.2	24.6	27.5	293.6	27.6	163.8	102.4	54.2
P06727	Apolipoprotein A-IV [OS=Homo sapiens]	0	APOA4	107.7	74.6	83.4	101.2	72.4	89.5	56.5	139	188	88.1	113.8	134.5	113.1	68	143.6	101.2	81	103.9	195.6	109.6
P13645	Keratin, type I cytoskeletal 10 [OS=Homo sapiens]	0	KRT10	106.8	87.5	70.1	59.3	173	43.6	48.6	92	42.2	82.5	162.1	66.7	178	75.4	347.2	216.7	156.3	18.3	61.9	71.9
P35527	Keratin, type I cytoskeletal 9 [OS=Homo sapiens]	0	KRT9	162.3	53.5	46.9	177.6	183.5	33.4	48.5	136.7	96	66.3	170.4	99.7	82.1	116.6	64.1	191.7	163.2	7.2	18	208.2
O43866	CD5 antigen-like [OS=Homo sapiens]	0	CD5L	160	39.9	125.1	86.5	80.4	147.7	132.5	92.1	104	117.3	92.8	125.3	100.9	89.6	154.9	117.2	132.1	52	39.1	93.2
P01861	Immunoglobulin heavy constant gamma 4 [OS=Homo sapiens]	0	IGHG4	74.6	123.5	112.2	82.2	58	171.2	25	29.8	212.8	245.9	124.3	74.7	58.1	70.9	138.6	119.6	99.6	28.8	77.1	141.4
P09871	Complement C1s subcomponent [OS=Homo sapiens]	0	C1S	119.8	60.4	34.3	25.3	110.2	11.4	10.2	41.7	50.4	38.1	96.5	18.2	24	51.3	21	272.9	25.1	103.1	71	68.8
P01876	Immunoglobulin heavy constant alpha 1 [OS=Homo sapiens]	0	IGHA1	121.8	90.2	73.4	309.7	57.2	49.4	127.3	54	99.2	133	69.7	148	80.7	84.1	174.3	29.6	129.2	96	73.6	128.1
P00747	Plasminogen [OS=Homo sapiens]	0	PLG	124.7	98.7	73.1	41.1	145.7	99.7	69.6	105.1	30	90.8	56.4	54.5	138.5	163.1	20.7	207.7	4.4	111.5	60.6	50
P00734	Prothrombin [OS=Homo sapiens]	0	F2	135.7	46.1	36.5	58.3	172.1	58.5	63	54.7	98.7	65	46.9	100.1	137.1	68.4	161	100.4	64.1	128.6	238.8	129.6
P68871	Hemoglobin subunit beta [OS=Homo sapiens]	0	HBB	70.1	58	44.8	5.2	16.3	18	35.7	30.6	137.5	41.6	74.4	149.3	76.1	186.2	215.3	73.7	44.9	19.3	46.9	252.4
Q08380	Galectin-3-binding protein [OS=Homo sapiens]	0	LGALS3BP	181	183	16.2	21.3	161.4	29.2	25	78	7.3	40.4	597.6	13.2	96.5	102.4	69.6	95	103.7	91.6	197	164.5
P04217	Alpha-1B-glycoprotein [OS=Homo sapiens]	0	A1BG	72.8	61.7	86.5	40.6	85.6	68.2	89.2	55.5	113.8	136.7	52.9	125.5	110.4	50	218	74.5	109.9	27.6	226.1	78.3
P0DOX2	Immunoglobulin alpha-2 heavy chain [OS=Homo sapiens]	0		84	131.6	82.2	139.7	96.1	74.1	141.9	74.9	81.7	127.3	75.7	139.6	98.8	113.9	129.5	51.9	77.8	74.7	77.1	149.8
P07225	Vitamin K-dependent protein S [OS=Homo sapiens]	0	PROS1	248.7	158.6	28	24.8	382.2	47.3	12.6	19.9	24.7	22.6	89	33.3	29.4	53.3	68.7	298.4	50	124.9	130.5	182.8
P01011	Alpha-1-antichymotrypsin [OS=Homo sapiens]	0	SERPINA3	150.3	63.7	58.7	71.5	159.2	82	39.3	64.7	91.4	87.4	84.9	64.3	127.1	55.4	177.9	92.2	53.4	111.6	233.4	91.8
P35908	Keratin, type II cytoskeletal 2 epidermal [OS=Homo sapiens]	0	KRT2	58.2	55.6	70	86.5	155.2	33.1	48.4	133.1	67.5	65.5	184.8	51	167.6	68.8	368.6	243.3	217.9	0.2	58.1	109.3
P25311	Zinc-alpha-2-glycoprotein [OS=Homo sapiens]	0	AZGP1	22.3	65.1	89	94.2	70.1	27.6	68.7	46.8	107.9	126.8	17.5	149.5	78.1	36.6	200.9	72.1	71.5	46.6	290.8	115.7
P0DOX7	Immunoglobulin kappa light chain [OS=Homo sapiens]	0		73	74.9	109	117.4	65.9	113.2	139.6	94.5	105.1	123.5	112.4	81.2	76.5	111	107.9	61.9	105.1	85.2	82.8	110.4
P02765	Alpha-2-HS-glycoprotein [OS=Homo sapiens]	0	AHSG	91.9	60.1	116.1	101.8	118.3	50.9	76.6	88.6	167.2	118.4	35.7	98.3	103	80.9	146.4	47.2	106.9	65.3	178.8	98.7
P02649	Apolipoprotein E [OS=Homo sapiens]	0	APOE	252.8	101.1	17.2	7.9	215.7	11	6.9	55.1	9.1	0.7	140.2	1	48.5	38.4	160.5	369.3	68.7	523.8	64.9	209.6
P43652	Afamin [OS=Homo sapiens]	0	AFM	80.9	43.4	76.6	56.8	150	27.9	60.3	54.4	55.5	146.3	24.6	64.3	125.4	84.3	187.2	81.4	152.2	57	344.9	196.5
P02042	Hemoglobin subunit delta [OS=Homo sapiens]	0	HBD	116.9	83.2	134.8	20.5	87	69.7	30.1	37.4	383.5	29.2	72.7	118.4	66.9	59.3	71.8	181	109.1	46.2	71.5	78.1
P19823	Inter-alpha-trypsin inhibitor heavy chain H2 [OS=Homo sapiens]	0	ITIH2	142	42	39.6	47.9	117.8	18.3	49.8	74.4	56.9	68.1	56.9	176.6	175.4	160.8	73.1	208.4	29.3	106.8	84.9	79.8
P19827	Inter-alpha-trypsin inhibitor heavy chain H1 [OS=Homo sapiens]	0	ITIH1	142.3	15.2	42.1	21.6	159.5	137.6	58	22.7	36.7	33.1	46.2	142.5	169.8	128.6	162.8	229.3	13.4	92	14.6	84.4
P01042	Kininogen-1 [OS=Homo sapiens]	0	KNG1	71.8	41.7	27.9	14.2	64.6	54.6	8.5	63.7	101.3	272.1	44.9	49.9	160.6	165.4	213.2	79.2	4.2	60.6	266.7	220.3
P01834	Immunoglobulin kappa constant [OS=Homo sapiens]	0	IGKC	101.1	57.1	108.7	103.9	81.1	142.7	138.1	116	96.7	103.1	98.4	90.4	103.4	112	106.3	103.6	111.3	103	83.8	120.3
P69905	Hemoglobin subunit alpha [OS=Homo sapiens]	0	HBA1; HBA2	53.9	43.3	32.8	12.6	13.6	12.5	35	21.5	107.7	37.5	56.4	122.3	63.6	188.5	220.8	91.8	35.8	11.8	49.7	254.5
P01008	Antithrombin-III [OS=Homo sapiens]	0	SERPINC1	60.5	52.5	70.6	89.6	159.9	49.4	57.2	90.3	171.7	57.6	35.9	86.5	160.7	83.8	209.1	121.7	88.3	39.2	268.3	117.4
P02763	Alpha-1-acid glycoprotein 1 [OS=Homo sapiens]	0	ORM1	94.5	42.1	73.5	103	143.5	70.4	75.6	57.4	151.7	61.2	58.5	73.7	81.5	34.4	205.2	46.8	97.7	63.4	262.2	151.9
P01019	Angiotensinogen [OS=Homo sapiens]	0	AGT	69.3	26.1	23.9	84.1	77.8	24.9	101.5	38.6	114.3	297.9	16.4	243.3	19.3	20.9	137.4	47.3	68.9	102.3	100.1	85.5
P01833	Polymeric immunoglobulin receptor [OS=Homo sapiens]	0	PIGR	160.4	97.7	77.8	61.1	80.2	29.4	53.6	117.5	31.6	82.7	144.6	122.2	75.2	54.4	187.8	238.3	97.6	129.8	135.5	67.6
P0DOX3	Immunoglobulin delta heavy chain [OS=Homo sapiens]	0		52.1	120	90.4	8.1	39.2		102.9	7.3	79	33.9		37	86.4	83.9	38.7	59.4	99.3	739.6	69.8	365.7
O14791	Apolipoprotein L1 [OS=Homo sapiens]	0	APOL1	96.9	38.6	63.2	72.1	126	97.2	103.8	33.7	67.2	88	29.2	125.8	60.5	73.5	164.3	157.9	96.4	163.3	89.9	148.5
P19652	Alpha-1-acid glycoprotein 2 [OS=Homo sapiens]	0	ORM2	95.9	46.3	66.8	93.3	151.7	51.1	81.1	84.4	105.8	73.6	62.3	76.2	78.8	65.4	233	71.5	104.5	62.1	231.3	94.6
P08603	Complement factor H [OS=Homo sapiens]	0	CFH	76.4	86.1	80	79.9	92.2	82.2	118.5	104.3	111.7	76.5	180.9	57.7	140.9	131.9	85.5	90.5	83.4	134.8	139.6	96.9
P05155	Plasma protease C1 inhibitor [OS=Homo sapiens]	0	SERPING1	111.7	64.1	45	79.4	113.8	58.1	55.5	67.8	74	77.3	66.7	46	155.8	133.8	122.8	113.6	55.1	94	196.1	163.5
P10909	Clusterin [OS=Homo sapiens]	0	CLU	182.1	102.8	56	23.3	236.5	112.1	13.8	122.8	142.9	82.6	101	23	94.6	98.4	122.1	151.4	134.8	76.6	146.8	199.7
P13671	Complement component C6 [OS=Homo sapiens]	0	C6	60.8	28.5	78.8	62	97.4	109.6	67.4	127.2	129.7	91.5	99.8	56.4	14.7	235.4	60.3	130	73.6	296.3	61	76.2
P01880	Immunoglobulin heavy constant delta [OS=Homo sapiens]	0	IGHD			912.9				2197.1			103.2				135.8
P01768	Immunoglobulin heavy variable 3-30 [OS=Homo sapiens]	0	IGHV3-30	119	121.2	78.7	110.3	106	119.2	120.7	127.3	94.2	91.2	88.2	87	122	139.8	69.6	76.3	76.2	119.8	54.9	112.2
P02533	Keratin, type I cytoskeletal 14 [OS=Homo sapiens]	0	KRT14			42.9	181.9	284.3		117.2	63.9			111		174.5	9.7	83.5	271.8	56.1	117.3	45.8	188.2
Q06033	Inter-alpha-trypsin inhibitor heavy chain H3 [OS=Homo sapiens]	0	ITIH3	233.1		27.3	31		196.3	45.3	101.5	87.5	209.5	84.6	130.6	311.5		233.8	46.6	14.4	58.1	212.1	67.3
P11226	Mannose-binding protein C [OS=Homo sapiens]	0	MBL2	66.5	189.7	13.9		226.9	21.4	42.6	74.9	55.1	26.7	59.7	55.4	248.4	10.4	285.4	1.1	291.6	6.8	731.8	18.9
O75636	Ficolin-3 [OS=Homo sapiens]	0	FCN3	136.9	69.3	61	40.4	87.8	77.1	47	101.7	55.6	13.1	152.5	32.5	15.8	139.1	46.5	231.6	71.4	302.9	41.8	220.2
P01772	Immunoglobulin heavy variable 3-33 [OS=Homo sapiens]	0	IGHV3-33	61.7		91.4			148.5	54	29.4		335	50.6	98.1	158.6		67.1	200.9		237.9		31.9
P05090	Apolipoprotein D [OS=Homo sapiens]	0	APOD	135.6	48.5	76.1	23.5	198	112.7	32.8	211.2	49.6	40.8	112.8	77.4	39.6	76.2	153.3	234.1	75.5	145.9	88.3	142.4
P02750	Leucine-rich alpha-2-glycoprotein [OS=Homo sapiens]	0	LRG1	95.5	65.3	57	72.1	24.1	4.1	64.3	38.1	150.2	159.4	19.7	55.9	98	21	116.5	18.6	53.2	15.5	200.4	39.3
P01591	Immunoglobulin J chain [OS=Homo sapiens]	0	JCHAIN	142.6	49.3	110.8	67.7	64.4	107.1	156.5	83.1	94.3	106.2	99.8	137.1	97	88.3	169.4	95.4	147.5	46.5	37.9	102.8
P08185	Corticosteroid-binding globulin [OS=Homo sapiens]	0	SERPINA6	87.2	45.7	73.7	193	58.7	20.1	44.8	45.8	194.5	420.1	18	83.6	106.8	46.8	189.9	50.6	71.8	16.4	248.5	79.1
P01782	Immunoglobulin heavy variable 3-9 [OS=Homo sapiens]	0	IGHV3-9	39.4	45.7	136.6	151.7	84.7	196.1	49.1	111.9	81	170.5	103.1	125.5	87.3	92.5	98.2	67.3	107.4	117.8	37.2	55.7
P0DOX8	Immunoglobulin lambda-1 light chain [OS=Homo sapiens]	0		75.6	60	182.1	76.8	169.8	89	114	114.1	44	95.8	55.8	97.1	152.9	146.2	81.9	91.5	87.8	115.9	77.2	78.3
B9A064	Immunoglobulin lambda-like polypeptide 5 [OS=Homo sapiens]	0	IGLL5
P02538	Keratin, type II cytoskeletal 6A [OS=Homo sapiens]	0	KRT6A	48.9	52.7	77.4	50.4		104.6	194	39.2	30.3		178.6		129.5	38.3	186.6	73.7	106.5			341.5
A0A0B4J1Y9	Immunoglobulin heavy variable 3-72 [OS=Homo sapiens]	0	IGHV3-72	109.7	105.7	131.2	106.7	77.9	114.8	73.2	94.5	84.5	117.3	44	118.5	116.5	147.1	81.6	107.2	90.2	71.3	58	146.5
P08697	Alpha-2-antiplasmin [OS=Homo sapiens]	0	SERPINF2	179.2	57.2	73.9	98.4	131.4	12.8	33.5	35.9	121.7	55.9	7	45.8	101.2	62.8	154.3	49.7	75.5	95.7	210	121.9
A0A0B4J1X5	Immunoglobulin heavy variable 3-74 [OS=Homo sapiens]	0	IGHV3-74	85.8	139.3	62.8	104.6	100	111.2	136.6	91.2	121.6	78	103.9	71.4	136.9	129.1	64.3	67.8	89.2	85.3	64	115.3
P0DOY3	Immunoglobulin lambda constant 3 [OS=Homo sapiens]	0	IGLC3	86.9	126	95.2	163.3	147.4	84.5	109.9	115.5	89.7	102.2	103.2	111.4	127.9	122.6	83	89.2	77.7	95.8	103.8	81.7
P00751	Complement factor B [OS=Homo sapiens]	0	CFB	36.1	62.5	11.9	3	213.4	32.9	13.6	15.9	17.2	16.5	39.6	3	24.2	67	18.1	37.7	6.6	60.6	308.8	89.8
P13647	Keratin, type II cytoskeletal 5 [OS=Homo sapiens]	0	KRT5	225.9	159.7		17.7		143.3	8.5	118.2	10.1		36.4	9.2	227.2		814.1	755	185.5		181.4	226.7
P27169	Serum paraoxonase/arylesterase 1 [OS=Homo sapiens]	0	PON1	132	57	31.2	29.7	431.1	85.6	49.8	102.8	11	18.2	66.9	75.3	62	49.5	61.3	302.9	69	124.4	214.8	257.5
P20851	C4b-binding protein beta chain [OS=Homo sapiens]	0	C4BPB	227				268.7	29.6					64.7			48.9	68.6	423.6	45.4	68.8	86.5	217.2
P05546	Heparin cofactor 2 [OS=Homo sapiens]	0	SERPIND1	80.9	111.2	51.9	63	221.7	42	57.3	57.5	20.1	83.1	22	87.1	123.7	48.5	288.3	130.6	76.9	85.2	263.3	127.5
P08779	Keratin, type I cytoskeletal 16 [OS=Homo sapiens]	0	KRT16
P01780	Immunoglobulin heavy variable 3-7 [OS=Homo sapiens]	0	IGHV3-7	125.6	125.1	124.4	91	111.2	89.7	91.6	82	67.4	136.9	95.5	121.3	102.6	126.6	124.9	61.9	99	82.9	52.5	100.9
P48668	Keratin, type II cytoskeletal 6C [OS=Homo sapiens]	0	KRT6C
P0CG04	Immunoglobulin lambda constant 1 [OS=Homo sapiens]	0	IGLC1
P04259	Keratin, type II cytoskeletal 6B [OS=Homo sapiens]	0	KRT6B
P48740	Mannan-binding lectin serine protease 1 [OS=Homo sapiens]	0	MASP1	46.7	105.2	102.4	19.1	221.7	119	17.6	277	72	41.1	119.4	49.8	89	119.1	21.4	136.9	110.7	136.7	216.8	100.3
P01764	Immunoglobulin heavy variable 3-23 [OS=Homo sapiens]	0	IGHV3-23	96.7	33.4	86.9	75.9	55	187.4	146.3	84	179.4	78.9	132.3	107.4	94.6	148.5	34.4	127.3	45.8	114.8	66.7	97.9
P02655	Apolipoprotein C-II [OS=Homo sapiens]	0	APOC2	145.4	86	38.2	18.4	140.6	146.1	27.3	88.9	14.5	23.7	117.8	67.3	12.8	82.8	77.1	79.1	46.7	237.7	182.6	154.6
P02760	Protein AMBP [OS=Homo sapiens]	0	AMBP	125.9	62.7	73.7	103.6	91.9	70.7	86.3	63.8	267.1	116.2	110.8	121.1	95.8	70.5	137.8	87.7	81.3	72.5	110.2	80.7
P03952	Plasma kallikrein [OS=Homo sapiens]	0	KLKB1	127.2	101.4	158.5	63.4	28.4	151.5	25.9	172.8	73.3	103.8	64.8	112	159.9	33.6	141.7	105.1	134.2	178.9	57.7	172.2
P02766	Transthyretin [OS=Homo sapiens]	0	TTR	96.8	46.7	74	138.1	85.2	37.5	110.9	89.5	144.7	111.2	53	74	80.4	122.5	150.2	62.6	82.3	129.9	267.6	145.9
A0A0B4J1V0	Immunoglobulin heavy variable 3-15 [OS=Homo sapiens]	0	IGHV3-15	101.1	96.1	118.6	89.8	70	117.9	146.4	125.9	94.1	106.8	76.1	96.6	108.9	127.2	92.7	127.8	125.7	82.1	69.1	130.6
P01762	Immunoglobulin heavy variable 3-11 [OS=Homo sapiens]	0	IGHV3-11	149.9	40.7	68	61.1	57.5	169.4	64.7	83.9	72.2	94.3	54.2	122.5	34.5	48.5	92.3	25.3	113.9	63.9	71.1	45.9
P02652	Apolipoprotein A-II [OS=Homo sapiens]	0	APOA2	90.2	63.4	89.7	94.2	172.8	61.6	87.6	89.9	104	173.7	55.8	91.8	128.3	96.4	97.2	127.2	108.5	56.3	128.3	101
A0A0C4DH38	Immunoglobulin heavy variable 5-51 [OS=Homo sapiens]	0	IGHV5-51	123.8	105.9	90.4	73.3	82	97.3	124.7	130.7	173	133.3	65.1	118.8	95.8	147.4	89.6	85.6	109.8	138.1	72.5	133.6
P01763	Immunoglobulin heavy variable 3-48 [OS=Homo sapiens]	0	IGHV3-48		70.9	133.4	9.3	158	40.4	20.6	41.7	8.2	161.3	19.2	44.4	38.5	20.3	198.5	11.3	57.7	108.4		224.4
A0A0J9YXX1	Immunoglobulin heavy variable 5-10-1 [OS=Homo sapiens]	0	IGHV5-10-1	225.9	341.3	15.7	7.9	48.6	123.6	159.8	113.3	309	4.2	5.3	3.3	140.1	108	98.4	158.8	88.7	93.9	58	389.5
P0CF74	Immunoglobulin lambda constant 6 [OS=Homo sapiens]	0	IGLC6
A0A0C4DH43	Immunoglobulin heavy variable 2-70D [OS=Homo sapiens]	0	IGHV2-70D	81	274.4	170.9	69.7	230.3	111.7	87.9	92.2	55.9	137.5	160.8	191.3	35.3	47.1	167.9	171.2	40.4	78.2	37.9	64
P02753	Retinol-binding protein 4 [OS=Homo sapiens]	0	RBP4	45.3	293.3	66.9	38	69.3	33.2	13.3	42.3	38.6	120.8	42.6	93	39.2	74	88.2	117.5	183.1	49.7	68.3	94
P00915	Carbonic anhydrase 1 [OS=Homo sapiens]	0	CA1		16.8		8.3	38.3	134.5	76	105.4	9.6	9.1	5.3	41.2	696.3	11.3	181				419	71.8
P05543	Thyroxine-binding globulin [OS=Homo sapiens]	0	SERPINA7	364.4		25.4	35.9	122.4				137.1	279.6	32.1	33.8		33.2		122.4	107.8	115.1	291.2	39.4
P01767	Immunoglobulin heavy variable 3-53 [OS=Homo sapiens]	0	IGHV3-53			205.6		128.3	919.6			1110.5					207.7		40.2
A0A0B4J1V1	Immunoglobulin heavy variable 3-21 [OS=Homo sapiens]	0	IGHV3-21	21.9	61.1	84.3	130.8	125.3	166.8	242.8	114.3	233.3	134.3	140.6	274.9		141.5		74.6				118.5
O95445	Apolipoprotein M [OS=Homo sapiens]	0	APOM	194.5	61.5	42.8	22.2	292	99.9	44.1	132.4	39.2	33.7	92	68.2	56.8	44	139.1	162.1	104.7	198.1	137.9	201.2
A0A0B4J1V6	Immunoglobulin heavy variable 3-73 [OS=Homo sapiens]	0	IGHV3-73	379.2					1217.4	44.7	89.8					57.5			1714.6		19.5
P02747	Complement C1q subcomponent subunit C [OS=Homo sapiens]	0	C1QC	227.6	177.2	8.7	11.5	536.6	124.2	27.1	12.1		10.3	99.7	37.9		26.2	29.6	745.6	42.7	64.9		147.2
P04278	Sex hormone-binding globulin [OS=Homo sapiens]	0	SHBG	154.2	106.5	20.9	78.6	28.5	29.8	64.6	47.9	38.1	168.7	13.7	15.4	89.8	33.2	53.4	298.8	15.1	24.3	57
A0A0B4J1X8	Immunoglobulin heavy variable 3-43 [OS=Homo sapiens]	0	IGHV3-43	36		48.8	70.1	57.1	287.3		282.8	25	314.3	139.4	333.6	152.9	180.3	37.5		83.3	146.9	107.3	34
P51884	Lumican [OS=Homo sapiens]	0	LUM	42	70.3	29.2	143.2	101.4	13.7	85.2	76.6	113	115.5	102.4	164.1	123.4	26.1	206.8	123.3	132.2	8.4	202.4	63.9
P01766	Immunoglobulin heavy variable 3-13 [OS=Homo sapiens]	0	IGHV3-13	49.1	87.2	101.1	59.8	131.9	176.2	165.4	111.4	24	86.9	73.9	140.7	98.7	63.4	94	184.5	130.1	155.3	71.2	75
A0A075B6K4	Immunoglobulin lambda variable 3-10 [OS=Homo sapiens]	0	IGLV3-10	60	268.2	59.1	82	100.4	26.9	48.3	83.6	320.9	113.6	215.2	19.3	40.6	28.3	136.7	73.3	38.6	52.7	71.1	93.2
P02746	Complement C1q subcomponent subunit B [OS=Homo sapiens]	0	C1QB	229.6	141			446.3	123.6	13.8		10.9		91.2	41.9	3.7	5	81.5	643.9	100.6	282	47.4	126.9
P02671	Fibrinogen alpha chain [OS=Homo sapiens]	0	FGA	31.9	120.8	122.7	116.9	31.4	5.6	37.7	45	104.9	135.4	179.2	105.7	115.6	88	80	414	82.7	240.4	165.3	76.8
A0A0C4DH42	Immunoglobulin heavy variable 3-66 [OS=Homo sapiens]	0	IGHV3-66			76.3		62.2	1073.2	43.5	56	235.1		71.4	26.2		27.4	39.6			30.6		86.1
A0A0A0MS15	Immunoglobulin heavy variable 3-49 [OS=Homo sapiens]	0	IGHV3-49	71.8	123.4	83.9	117.9	78.1	63.3	107.5	85.4	217.4	110.8	81.7	69.3	111.5	111.7	84.5	107.8	94.4	88.1	40.4	145.5
P02656	Apolipoprotein C-III [OS=Homo sapiens]	0	APOC3	220.1	59.3	28.8		96.7	704.3		103.7			108.8			102.2	93	91.4	34.3	139.9	222	119.6
A0A0B4J1U7	Immunoglobulin heavy variable 6-1 [OS=Homo sapiens]	0	IGHV6-1	51.5	186.5	151.3	134.3	54.6	103.5	66.9	95	181.7	71.5	125.9	130.2	49.5	99.8	99.3	49.6	113.9	59.2	50.5	103
O75882	Attractin [OS=Homo sapiens]	0	ATRN	53		107.1		106.9		62.4	49.1	92.5	107.3				47.7	210.6	112.6	76.8	71.2	465.7	199.5
Q04695	Keratin, type I cytoskeletal 17 [OS=Homo sapiens]	0	KRT17
P23083	Immunoglobulin heavy variable 1-2 [OS=Homo sapiens]	0	IGHV1-2	67.7	206.1	91.1	79.9	143.3	140.4	82.3	157.4	75.1	171	104	158	124	85.2	109.3	73.6	102.2	78.9	87.1	84.6
A0A075B6I9	Immunoglobulin lambda variable 7-46 [OS=Homo sapiens]	0	IGLV7-46	341.2	693.1	1.7	0.6		0.4	1.2	487	1.1	0.6	0.3	305.7	512.3	1.3	0.6	373	0.9	1.3		0.6
P19012	Keratin, type I cytoskeletal 15 [OS=Homo sapiens]	0	KRT15	2308.1					847.1														1341.5
A2NJV5	Immunoglobulin kappa variable 2-29 [OS=Homo sapiens]	0	IGKV2-29	14.9	352.8	260.8	246.4	22.9	29.6	28.7		26.6	361.5	173	12.9	292.2	305.8	23.2	38.4				9.7
A0A0C4DH32	Immunoglobulin heavy variable 3-20 [OS=Homo sapiens]	0	IGHV3-20		72.3	103.4	127.4	115.8	106.6	86.3	166.3		137	64.9	105.1	159.6	16.8	85.7		10.4	85.7	121.5
P36980	Complement factor H-related protein 2 [OS=Homo sapiens]	0	CFHR2	60.5	123.1	32.6	42.8	163.4	48.2	44.6	55.4	73.9	53.1	280.1	74.5	84.6	17.4	5.4	57.8	22.7	59.7	406.7	52.6
Q15848	Adiponectin [OS=Homo sapiens]	0	ADIPOQ	115.4			441.6	71.4			396.1		54.1	366.3				8.4	124.4	72.9	109	27.1
A0A0C4DH29	Immunoglobulin heavy variable 1-3 [OS=Homo sapiens]	0	IGHV1-3	82.7	185.6	126.7	62.8	107.5	106.9	99	139.5	69.9	152.2	48.5	111.4	157.3	118.5	110.2	91.7	47.7	82.1	90.2	114.7
A0A075B6Q5	Immunoglobulin heavy variable 3-64 [OS=Homo sapiens]	0	IGHV3-64	118.4	39	54	80.3	91.4	374	109.2	163.2	103.9	104.5	83.2	49.9	64.3	97.2	56	8.4	141.8	82.7	106.3	81.4
A0M8Q6	Immunoglobulin lambda constant 7 [OS=Homo sapiens]	0	IGLC7
P60709	Actin, cytoplasmic 1 [OS=Homo sapiens]	0	ACTB		175.2			383.3						438.4		562.2							737.2
P06331	Immunoglobulin heavy variable 4-34 [OS=Homo sapiens]	0	IGHV4-34			2475.7																	522.1
A0A075B6R9	Probable non-functional immunoglobulin kappa variable 2D-24 [OS=Homo sapiens]	0	IGKV2D-24	77.8	77.5	138.1	71.1	94.6	152	153.6	47.4	73.3	131.1	117.3	104.6	133.9	98.1	75.7	69	60.3	81.5	77.8	152.8
A0A0C4DH68	Immunoglobulin kappa variable 2-24 [OS=Homo sapiens]	0	IGKV2-24
P05160	Coagulation factor XIII B chain [OS=Homo sapiens]	0	F13B				471.6		437						264.6				1080.1		152	280.7
P0DP01	Immunoglobulin heavy variable 1-8 [OS=Homo sapiens]	0	IGHV1-8			314.8	115.7	155.1	174.6		185.3		538.2		311.4			304				80
P13646	Keratin, type I cytoskeletal 13 [OS=Homo sapiens]	0	KRT13
A0A0C4DH41	Immunoglobulin heavy variable 4-61 [OS=Homo sapiens]	0	IGHV4-61	73.2	174.5	88.1	94.2	92.7	104.1	112.9	132.7	98.6	98.7	101	93.9	104.2	143.1	82.5	73.4	101.3	98.9	71.1	75.7
A0A0J9YX35	Immunoglobulin heavy variable 3-64D [OS=Homo sapiens]	0	IGHV3-64D	61.4	121	83.3	74.1	206.8	83	124.1	107.2	79.8	73.6	104.4	48.3	173.7	100.6	107.1	76.9	53.2	129	180.9	122
A0A0C4DH31	Immunoglobulin heavy variable 1-18 [OS=Homo sapiens]	0	IGHV1-18	85.1	154.2	104.1	50	170.7	119.2	53	149.6	82.6	87.2	75.9	138.6	69.6	207.7	67.4	57.6	137.7	112	93.8	115.3
P35542	Serum amyloid A-4 protein [OS=Homo sapiens]	0	SAA4	264.6	206.7			431.9	67.7		18.1	4.8		315.4		43.3	139.7	170.4	196.8	44.7	213.5	66.3	285.7
P01817	Immunoglobulin heavy variable 2-5 [OS=Homo sapiens]	0	IGHV2-5	285.9	2.8	70.5		186.4		229.9	135.8		96.9	52.7	155.4	17.3	10.2	8.5	18.9	33.2	40.6	34.9	203
P04004	Vitronectin [OS=Homo sapiens]	0	VTN	159.6	145.3	10.7	33.1	136.8	15.7	85.5	10.2	35.9	182.5	118.4	11.3	43.5	176.8	56.9	106.9	150.9	58.6	61.2	467.9
P01743	Immunoglobulin heavy variable 1-46 [OS=Homo sapiens]	0	IGHV1-46	114.4	29.7	103.2	105.3	50.4	195.3	138.4	112.3	70.9	119.8	126.9	119.5	65.5	153.6	67.3	23.3	80.7	356	98.6	117.2
Q9NZP8	Complement C1r subcomponent-like protein [OS=Homo sapiens]	0	C1RL	88.6	130.7	205.7	48.9	45.3	145.4	75.8	77.5	67.9	51.5	84.4	81	49.4	194.9	247.5	193.5	53.5	68.1	45.1	100.5
P0DP08	Immunoglobulin heavy variable 4-38-2 [OS=Homo sapiens]	0	IGHV4-38-2							125.3	98.1						1633.1						533.4
P02730	Band 3 anion transport protein [OS=Homo sapiens]	0	SLC4A1	90.8	262.6	99.8	102.3	161.2	59.9	86.4	97.4	59.7	88.2	139.1	44.7	78.3	105.8	74.3	164.5	58.7	166.7	159.5	89.9
P01718	Immunoglobulin lambda variable 3-27 [OS=Homo sapiens]	0	IGLV3-27	114	103.1	101.5	179.2	109.8	59.4	90.1	100.2	101.6	94.9	66.7	101.3	90.9	67.6	202.9	66	84.2	139.1	59.4	98.4
A0A075B6R2	Immunoglobulin heavy variable 4-4 [OS=Homo sapiens]	0	IGHV4-4	33.8	24.6	201.1			129.9	144.3	173.8	341.6	29.1		30.1	184.6	195	144.4	52	24.8	87.6		133.1
P01742	Immunoglobulin heavy variable 1-69 [OS=Homo sapiens]	0	IGHV1-69	142.6	122.4	218.3	46.5	129.5	208.1	12.7	61.9	77.8	119.1	90.2	220.1	101.4	129.2		120.3	254.3	66.6		9.4
P06312	Immunoglobulin kappa variable 4-1 [OS=Homo sapiens]	0	IGKV4-1	110.9	53.8	117.1	75.9	41.5	208	111.3	122.2	124	134.2	109.3	93	95.3	153.8	108.2	100.6	88.1	66.3	57	122.7
Q07954	Prolow-density lipoprotein receptor-related protein 1 [OS=Homo sapiens]	0	LRP1	75.5	32.3	26.2	33.7	24.7	137.8	82	16.8	347.3	14.3	63.1	153	37.9	52.9	25.2	46.3	126.4	5.7	24.7	50.4
P02743	Serum amyloid P-component [OS=Homo sapiens]	0	APCS	367.9	169.7	70.8		389.8	108.5					140.3	39.9			22.4	545.1	26.9	227.7	17.7	32.3
P80108	Phosphatidylinositol-glycan-specific phospholipase D [OS=Homo sapiens]	0	GPLD1	101.1	384			523.9										842.4	369.1	60.6	365.3	154.7
P04211	Immunoglobulin lambda variable 7-43 [OS=Homo sapiens]	0	IGLV7-43
P01619	Immunoglobulin kappa variable 3-20 [OS=Homo sapiens]	0	IGKV3-20		168.9	191		91.6	169.2	122.8	170.3	50.5	119.5		131	29.2	159.7	24.2		104.8	141.8	48.7	134.4
O95678	Keratin, type II cytoskeletal 75 [OS=Homo sapiens]	0	KRT75
P22352	Glutathione peroxidase 3 [OS=Homo sapiens]	0	GPX3	152.5	101.1	99.5	160.5	66.7	120.6	67.3	74.7	61.3	165.8	52.5	179.3	93.2	115.6	76.2	95.1	153.3	55.4		139.3
P05156	Complement factor I [OS=Homo sapiens]	0	CFI	73.2		336.7	19.8	417.6		39.9			103.7	159.9		37.6	170.3		363.6	61.9	73.3	128.2	94.6
P02741	C-reactive protein [OS=Homo sapiens]	0	CRP	16.4	70.2			99.3			9.5		92.1	222.9			27.6	138.7	77.1	41.3	103.4	29.6	71.2
P01824	Immunoglobulin heavy variable 4-39 [OS=Homo sapiens]	0	IGHV4-39			60.3	146.9	93.2	86.7	148	175.3	126.1	93.7	139.7	77.3	20.9	578.1	75.5	115.1	38.1		71.3	7.7
P01714	Immunoglobulin lambda variable 3-19 [OS=Homo sapiens]	0	IGLV3-19	118.6	140.7	84.3	81.4	100	68.7	66.9	107.8	28.1	156.6	188.5	65.7	212.3	68.9	162.1	43.6	98	81	60.7	98.6
P08727	Keratin, type I cytoskeletal 19 [OS=Homo sapiens]	0	KRT19
P01717	Immunoglobulin lambda variable 3-25 [OS=Homo sapiens]	0	IGLV3-25
P06681	Complement C2 [OS=Homo sapiens]	0	C2	175.3				251				126.7	333.2			361.5						297.1	45.4
A0A075B6I0	Immunoglobulin lambda variable 8-61 [OS=Homo sapiens]	0	IGLV8-61		213.2			106.5	231.1	483					103.3	149.9	366.7	101.7		267.8			138.2
P01701	Immunoglobulin lambda variable 1-51 [OS=Homo sapiens]	0	IGLV1-51	97.7	7.8	88	99.7		79.4	131.1		76.9	179.2	59.9	167.5	95.2	149.9			141			160.1
P01700	Immunoglobulin lambda variable 1-47 [OS=Homo sapiens]	0	IGLV1-47	79.8	61	156.8	50.3	148.2	97	91.7	109	126.1	103.4	106.9	96.3	154.4	163.3	15.3	264.9	71.4	99.9	69.8	60.1
P01814	Immunoglobulin heavy variable 2-70 [OS=Homo sapiens]	0	IGHV2-70	181.5	74.2	42.9		33.7	101.5		54.6	53	232.4	189.4		32.2	498.2	87	158.8	24.4	95.6	72.5	211.8
A0A0C4DH25	Immunoglobulin kappa variable 3D-20 [OS=Homo sapiens]	0	IGKV3D-20	58.8	136.4	101.5	67.7	71.4	118.9	122	213.8	71.2	103.3	110.6	124.8	165.2	73.9	143.7	50.2	104.1	110.1	103.2	90.7
A0A087WSY4	Immunoglobulin heavy variable 4-30-2 [OS=Homo sapiens]	0	IGHV4-30-2	145.4	49.1	93.1			304.2		264.8	238.8	148.2	160.3			82.7				103.5		115.6
P02748	Complement component C9 [OS=Homo sapiens]	0	C9	237.7	145.9	62.3		384.3	65.8			50.9		289.5			105.1	103.3	367.1			154.6
P02675	Fibrinogen beta chain [OS=Homo sapiens]	0	FGB	228.7	81.1	319.5			249.4			124.3	159	651.9	183.8		40.3		233.6	274.5
A0A0C4DH34	Immunoglobulin heavy variable 4-28 [OS=Homo sapiens]	0	IGHV4-28	19.1	230.6	133.3	134	148.3	26.3	161.7	49.4	4.3	160.4	115.5	279.8	5.3	126.5	108.7	17.1	244.6	159.4	113.5	78.9
A0A0B4J2H0	Immunoglobulin heavy variable 1-69D [OS=Homo sapiens]	0	IGHV1-69D
A0A0A0MRZ7	Immunoglobulin kappa variable 2D-26 [OS=Homo sapiens]	0	IGKV2D-26
A0A0C4DH33	Immunoglobulin heavy variable 1-24 [OS=Homo sapiens]	0	IGHV1-24	90	395.5	112.9	412.9	14.4	124.8	118.3	132.3	52.2	79.6		116.2	20	205.3		44.6	178.7	55.3	175.4
Q7Z3Y7	Keratin, type I cytoskeletal 28 [OS=Homo sapiens]	0	KRT28	448.4				435.3	95.5					155.6			148.5		350.6		258.6	238.3	338.3
A0A075B6K0	Immunoglobulin lambda variable 3-16 [OS=Homo sapiens]	0	IGLV3-16		299.1	39	250.5	726.5		27.3				165.9			290.8		209.3		384.5
P32119	Peroxiredoxin-2 [OS=Homo sapiens]	0	PRDX2	205.6	56.2	94.1				102.3		330.3		35.6	238.3		158.8	177.8			96.5
A0A0B4J1V2	Immunoglobulin heavy variable 2-26 [OS=Homo sapiens]	0	IGHV2-26	94.5	182.1	137.6	57.2	67	128.4	192.6	96	180.4	100.4	103.3	118.9	100.3	114.6	60.3	97.7	102	81.4	72.3	112.9
A0A075B6K5	Immunoglobulin lambda variable 3-9 [OS=Homo sapiens]	0	IGLV3-9	80.1	170.6	109.6	121.7	156.3	69.6	90.8	145.9	82.7	108.9	106.2	99.4	112.9	114.7	61.6	82.6	101.6	109.7	72.1	42.7
Q5QNW6	Histone H2B type 2-F [OS=Homo sapiens]	0	H2BC18
Q99879	Histone H2B type 1-M [OS=Homo sapiens]	0	H2BC14					56.9		326.1		8.5		285.7				21.2				17.9	203
Q01546	Keratin, type II cytoskeletal 2 oral [OS=Homo sapiens]	0	KRT76
P04433	Immunoglobulin kappa variable 3-11 [OS=Homo sapiens]	0	IGKV3-11	283.7	43.5	110.2	19.9	21.3	293.2	104.3	69.5		82.7	24	49.9		44.2	29.3	37.5	122.2	54.4		41.1
P02749	Beta-2-glycoprotein 1 [OS=Homo sapiens]	0	APOH	99.5	62.7	32.2	15.5	63.8	81.7		34.8	17.5	75.1	35.7	12.4	108.7	69.2	95	213.4	62.1	193.5	52.7	89.1
P0DJI8	Serum amyloid A-1 protein [OS=Homo sapiens]	0	SAA1	154.4		113	100.4				104.3			272						193.3		227
A0A075B6J9	Immunoglobulin lambda variable 2-18 [OS=Homo sapiens]	0	IGLV2-18	97	368.7	51.3	96.8	68.5	320.9	172.5	102.5		203.9	33.3		279.3		39.3	100.5	131.5	18.7		251.7
A0A087WW87	Immunoglobulin kappa variable 2-40 [OS=Homo sapiens]	0	IGKV2-40	156.2					1355.3			151.3			316				151.1			210.8	433
Q03591	Complement factor H-related protein 1 [OS=Homo sapiens]	0	CFHR1
Q7Z794	Keratin, type II cytoskeletal 1b [OS=Homo sapiens]	0	KRT77				108.2				225.4							996.2	514.2
P15814	Immunoglobulin lambda-like polypeptide 1 [OS=Homo sapiens]	0	IGLL1	13.9	20.7	192.7	85.4	222.5	48	257.7	97.5	99.9	34.3	60	35.2	334.2	53.6	4.5	78.7	47.1	72.6	393.8	29.2
P33778	Histone H2B type 1-B [OS=Homo sapiens]	0	H2BC3
A0A0J9YVY3	Immunoglobulin heavy variable 7-4-1 [OS=Homo sapiens]	0	IGHV7-4-1			582.4																309.6
P69891	Hemoglobin subunit gamma-1 [OS=Homo sapiens]	0	HBG1	140.3	114.6	46.3	89.9	146.6		261.7	54.4	1011.3	68.6	353.5		62.3	91.4	88.8					71
A0A0C4DH67	Immunoglobulin kappa variable 1-8 [OS=Homo sapiens]	0	IGKV1-8	85.6	83.6	111.2	77	59.7	167.1	114	107.9	89	92.8	134.2	58.5	91.1	177	56.1	67.6	133.8	190.6	64.2	88.6
A0A075B6H7	Probable non-functional immunoglobulin kappa variable 3-7 [OS=Homo sapiens]	0	IGKV3-7	88	173.7	155.8	93.2	69.1	135	120.6	149.7	87.3	82	86.9	79.4	88	64.8	78.7	54.5	97.4	101.8	79.8	157.8
P0DP07	Immunoglobulin heavy variable 4-31 [OS=Homo sapiens]	0	IGHV4-31			113.2	29.8		268.4	40.9	75.2		169.8	88.8	71.8		37.2		54.7	25.3	62.9		57.1
P12035	Keratin, type II cytoskeletal 3 [OS=Homo sapiens]	0	KRT3				176.8	172.9		140						206.2
P02679	Fibrinogen gamma chain [OS=Homo sapiens]	0	FGG	256.9		35.2	151.3		24.2			399.3	251.8	129.8	92	89.1	186.7	154.5	152.1	199.3		90.2
P55056	Apolipoprotein C-IV [OS=Homo sapiens]	0	APOC4	267.3	229.7			90.5	227.9	6.8	168					7.8	9.7		84.5		867.5	100.8	71.4
A0A0G2JMI3	Immunoglobulin heavy variable 1-69-2 [OS=Homo sapiens]	0	IGHV1-69-2			692.1							233.8			225.4		374				365.9	196.9
P55072	Transitional endoplasmic reticulum ATPase [OS=Homo sapiens]	0	VCP	142.1	374					385.1											137.1		180.5
A0A075B6S5	Immunoglobulin kappa variable 1-27 [OS=Homo sapiens]	0	IGKV1-27				2980.6
P01706	Immunoglobulin lambda variable 2-11 [OS=Homo sapiens]	0	IGLV2-11	115.4	46.6	89.8	67.5	92.4	205.8	79.9	76.9	81.9	95.2	48.1	129.8	124.7	289.8	253.7	64.8	60.3	65.7	36.8	78
P62805	Histone H4 [OS=Homo sapiens]	0	H4C1; H4C11; H4C12; H4C13; H4C14; H4C15; H4C16; H4C2; H4C3; H4C4; H4C5; H4C6; H4C8; H4C9	50.9	26.3			176.5	99.6	605.1	67.7			608.1	52.2	164.7			68.6			487.3	281.1
O00187	Mannan-binding lectin serine protease 2 [OS=Homo sapiens]	0	MASP2	148.3	80.4	48	32.8	222.8	58.4	64.1	123			97.4	81.6		88.6		126.3	66.3	80.2	183.8	133.7
P22792	Carboxypeptidase N subunit 2 [OS=Homo sapiens]	0	CPN2	20.2	80.3	10.7		173.3	358	113.3	85.7	88.3	57.3	162.9	105.3	123.6	35.9	111.3	31.8		84	214.7	62.6
P63267	Actin, gamma-enteric smooth muscle [OS=Homo sapiens]	0	ACTG2					195.3			156.9		199.4	375.5						206.9			823.7
A0A0C4DH36	Probable non-functional immunoglobulin heavy variable 3-38 [OS=Homo sapiens]	0	IGHV3-38	30.4	77.2			100.9	114.8	214.4	127	49	109.3	73.8	95.3	106.6	94.2	286.9	101.7	91.2	99.9	114.4	69.2
P01699	Immunoglobulin lambda variable 1-44 [OS=Homo sapiens]	0	IGLV1-44	99.2	56	77.3	91.1	141.6	107.8	99.4	132.2	149.4	101.7		130.7	169.4	162.5	30.2	129.8	118.6	67.6	83.8	133.4
A0A075B6S6	Immunoglobulin kappa variable 2D-30 [OS=Homo sapiens]	0	IGKV2D-30	380.9						526.4	222.3							870.3
P06310	Immunoglobulin kappa variable 2-30 [OS=Homo sapiens]	0	IGKV2-30							2669.8
Q2M2I5	Keratin, type I cytoskeletal 24 [OS=Homo sapiens]	0	KRT24	91.1	165.8	25.2	118.9	166.5		459.8	37.6			126.5	55.4			174.6	155.4		166.2	98.9	91.1
P10643	Complement component C7 [OS=Homo sapiens]	0	C7	45	426.9	15.1	7.1	73.9	34.4	73.9	260.6	125.2	25.7	40	22.9	112.5	98.4	38.7	53.8	446.4	37.7	37.4	56.4
Q6S8J3	POTE ankyrin domain family member E [OS=Homo sapiens]	0	POTEE	157.8		52.4	94.1		56.3	52.2		656.7	50	218.9		19.1	22.4	38.4			123.2	90.1
P01709	Immunoglobulin lambda variable 2-8 [OS=Homo sapiens]	0	IGLV2-8	38.2		201.4	56.8	360.1	202.4	78.2		124.9	150.2		113.8		195.4	61		116.3	49.7	79.4	78.2
P02776	Platelet factor 4 [OS=Homo sapiens]	0	PF4	290.9		151.9		137.5							581			75.4	154.5	505.5		75.5	56
P69892	Hemoglobin subunit gamma-2 [OS=Homo sapiens]	0	HBG2
P02654	Apolipoprotein C-I [OS=Homo sapiens]	0	APOC1	460.8			77.6								81.8	226.3					834.4	581.7	341.6
Q5XKE5	Keratin, type II cytoskeletal 79 [OS=Homo sapiens]	0	KRT79
Q9UHG3	Prenylcysteine oxidase 1 [OS=Homo sapiens]	0	PCYOX1	300	74	93.7	134.5	83.7	186.3	243.5	277.7		225.3	99.8	122		176.3		148.5		32.4
Q7Z3Z0	Keratin, type I cytoskeletal 25 [OS=Homo sapiens]	0	KRT25											121.3		491.4	165.6	497.9	183			283	276.5
Q7Z3Y8	Keratin, type I cytoskeletal 27 [OS=Homo sapiens]	0	KRT27
Q16880	2-hydroxyacylsphingosine 1-beta-galactosyltransferase [OS=Homo sapiens]	0	UGT8				302		244.4									83.4			109
P01703	Immunoglobulin lambda variable 1-40 [OS=Homo sapiens]	0	IGLV1-40	135.3	81.3	96.4	35	155.6	83.6	94.2	99	127.3	65.4	25.2	149.1	223.5	155	48.4	58.8	52.7	96	206.3	65.3
P02100	Hemoglobin subunit epsilon [OS=Homo sapiens]	0	HBE1
Q9BWP8	Collectin-11 [OS=Homo sapiens]	0	COLEC11	153.5	233.6		176.5	203.1			85.9				157.8		105.5	72.5	103.8	276.3	161.2	55.7
A0A0A0MRZ8	Immunoglobulin kappa variable 3D-11 [OS=Homo sapiens]	0	IGKV3D-11		204.7	155.2	29.5	46.9	166.7	71.9	59.7	47.3		107	61	99.4		177.2		206.3	52.6		140.8
P07996	Thrombospondin-1 [OS=Homo sapiens]	0	THBS1	85.6	215.9	68.2	86.1	83.1	87.4	89.4	28.1	113.7	113	85.9	132.8	205.8	176.1	82.2	150.3	66.5	113.3	42.9	48.8
P05787	Keratin, type II cytoskeletal 8 [OS=Homo sapiens]	0	KRT8					610		305.8				236.4					219.8			186.7	176.6
P06276	Cholinesterase [OS=Homo sapiens]	0	BCHE	105.5	135.5	162.4	74.6		308.2		194.3	241.4	162.1	117.7	134.1			85.5	121.3	125.7		121.7	107
A0A087WSY6	Immunoglobulin kappa variable 3D-15 [OS=Homo sapiens]	0	IGKV3D-15	51.9	252.2	95.8	87.7	93.2	147.7	102.9	111.7	161.3	73.2	136.8	84.6	124.3	92.1	47.8	75.2	91.2	62.1	132.5	76.2
Q99456	Keratin, type I cytoskeletal 12 [OS=Homo sapiens]	0	KRT12
P10720	Platelet factor 4 variant [OS=Homo sapiens]	0	PF4V1
A0A0C4DH24	Immunoglobulin kappa variable 6-21 [OS=Homo sapiens]	0	IGKV6-21	106.8	159.6	120.4	88.8	170.1	273.8	137.7	178	134.7	89	67.7	61.7		76.8	59.5		80.1	101.4	90	178.6
P01705	Immunoglobulin lambda variable 2-23 [OS=Homo sapiens]	0	IGLV2-23	183.4	56.4	138.8		156.8		81	178.9		148.9	105.9		143.2	241.2	137.5	211.9	142.6	288.1	63
P02745	Complement C1q subcomponent subunit A [OS=Homo sapiens]	0	C1QA	102.2	34.4			80			7.5	10.1		33.8			28.9	15.1	1093.8	53	137.2		66
P04040	Catalase [OS=Homo sapiens]	0	CAT
P0DJI9	Serum amyloid A-2 protein [OS=Homo sapiens]	0	SAA2											51									84.8
P59665	Neutrophil defensin 1 [OS=Homo sapiens]	0	DEFA1; DEFA1B					485.2	123			39.2		111.9		77.2		123.7	117	184.8			1394.9
A0A0C4DH55	Immunoglobulin kappa variable 3D-7 [OS=Homo sapiens]	0	IGKV3D-7
Q86Y46	Keratin, type II cytoskeletal 73 [OS=Homo sapiens]	0	KRT73
P08670	Vimentin [OS=Homo sapiens]	0	VIM	191.8	96.4		218	158.1	363.2	194.9		356.8		238.7				116		169.1		201.2
Q7RTS7	Keratin, type II cytoskeletal 74 [OS=Homo sapiens]	0	KRT74
P00740	Coagulation factor IX [OS=Homo sapiens]	0	F9	218.8	4.6	101.5	68	62.3	93.1	43.7	170.6	66.1	8.5		3.9	8.9	7.7	13.9	4.8	260	3.4	22.8	150.3
P19013	Keratin, type II cytoskeletal 4 [OS=Homo sapiens]	0	KRT4
A0A0B4J1U3	Immunoglobulin lambda variable 1-36 [OS=Homo sapiens]	0	IGLV1-36
Q14CN4	Keratin, type II cytoskeletal 72 [OS=Homo sapiens]	0	KRT72
P0DP09	Immunoglobulin kappa variable 1-13 [OS=Homo sapiens]	0	IGKV1-13	1326	46.1		263.3				144.7				44.1	145.5				56.4	372	287.9
Q96A08	Histone H2B type 1-A [OS=Homo sapiens]	0	H2BC1
Q562R1	Beta-actin-like protein 2 [OS=Homo sapiens]	0	ACTBL2
P31151	Protein S100-A7 [OS=Homo sapiens]	0	S100A7	140.1	98.1					1161.1	187		135.9	148.3		89.2		77.2				94.3	254.5
P04180	Phosphatidylcholine-sterol acyltransferase [OS=Homo sapiens]	0	LCAT	144.8		186.1	211.1	267.2						175.5	104.3		184.4				182.4	159.9	247.8
P05783	Keratin, type I cytoskeletal 18 [OS=Homo sapiens]	0	KRT18	69.2	68.1	99.9	64	103.3	144.1	122.2	130.4	115.9	112.3	140.3	82.2	123.4	101	106.7	81.4	93.2	93.8	110.6	108.1
Q14532	Keratin, type I cuticular Ha2 [OS=Homo sapiens]	0	KRT32	178.1		237.4		388.5		207.3		79.6	377			711.1				389.4
O76013	Keratin, type I cuticular Ha6 [OS=Homo sapiens]	0	KRT36
A0A0B4J1Y8	Immunoglobulin lambda variable 9-49 [OS=Homo sapiens]	0	IGLV9-49	118.3	422.3	249		114.6	124.8	143		223.7			238.2	186	146.7		82.2	128.4		73.2
Q5T013	Putative hydroxypyruvate isomerase [OS=Homo sapiens]	0	HYI
P00488	Coagulation factor XIII A chain [OS=Homo sapiens]	0	F13A1	488.8	63.3	57	122.4	54	126.2		74.7		94	61.4	114.7		208.8	52.2	83.5	135.3	81.9	64.4	51.3
A0A075B6K2	Immunoglobulin lambda variable 3-12 [OS=Homo sapiens]	0	IGLV3-12
P01597	Immunoglobulin kappa variable 1-39 [OS=Homo sapiens]	0	IGKV1-39	76.5	112.2	71.9	95.2	59.1	129.8	96.6	130.3	139.7	79.3	169.7	83.1	167.8	107.4	66.7	96.7	118.9	93.5	119.2	87.4
Q96KN2	Beta-Ala-His dipeptidase [OS=Homo sapiens]	0	CNDP1										688.4		267.6	698.3							487
A0A075B6H9	Immunoglobulin lambda variable 4-69 [OS=Homo sapiens]	0	IGLV4-69						143.9						826.7			168.5		57.3	150.5
P28072	Proteasome subunit beta type-6 [OS=Homo sapiens]	0	PSMB6
P01704	Immunoglobulin lambda variable 2-14 [OS=Homo sapiens]	0	IGLV2-14	108.9	50.9	156	69	135.5	97.2	26.6	67.5	196.5	54.8	58.8	175.1	41.4	328.6	87.6	93	38.5	105.1	62.6	47.5
P04430	Immunoglobulin kappa variable 1-16 [OS=Homo sapiens]	0	IGKV1-16		234	239.1	277.2		509	418		325.8						200.2		285.9
P01593	Immunoglobulin kappa variable 1D-33 [OS=Homo sapiens]	0	IGKV1D-33	79.2	74.4	122.9	69.3	66.2	106.8	94	98.9	101	90.9	143	72.7	95.6	68	229.8	51.7	225.6	142.2	82.8	138.6
Q13790	Apolipoprotein F [OS=Homo sapiens]	0	APOF			149.6													669		436.5
A0A0C4DH35	Probable non-functional immunoglobulin heavy variable 3-35 [OS=Homo sapiens]	0	IGHV3-35	68.6	180.7	85.3	94.7	96.6	78.1	198.3	104.8	42.6	138.5	116	59	146.8	160.9	94	86.2	48.6	93.3	49.1	78.4
P01721	Immunoglobulin lambda variable 6-57 [OS=Homo sapiens]	0	IGLV6-57	65.7	103.9	47.5		113.3		154	98.8	60.6	79.6	126.6	68.3	106.9	133.8			99.2	207.5	107.2
A0A0C4DH26	Probable non-functional immunoglobulin kappa variable 6D-41 [OS=Homo sapiens]	0	IGKV6D-41	4.9	23.3	41.4	111.5	37.1	122.9	94.4	52.9	78.8	75.1	39.1	90	107.9	91.8	52.5	258	19.3	158.7	15	52
P27918	Properdin [OS=Homo sapiens]	0	CFP	108.2	177.8			321.3		212.4	624.2	42.1		299.8	363.4		63.4	88.7	163.5				111.7
P43251	Biotinidase [OS=Homo sapiens]	0	BTD	123.9	155.2			90.7		102.1	201.7		165.1		152.7	194.9	139	198.8		136.2		277.2	111.8
Q3SY84	Keratin, type II cytoskeletal 71 [OS=Homo sapiens]	0	KRT71
Q92764	Keratin, type I cuticular Ha5 [OS=Homo sapiens]	0	KRT35
Q07020	Large ribosomal subunit protein eL18 [OS=Homo sapiens]	0	RPL18											2714.4
Q86YZ3	Hornerin [OS=Homo sapiens]	0	HRNR	102	38	58.1	264.6	193.9	50.2	76.6	115.9	98.9	61.3	108.4	130.7	115.8	101.3	64.5	151.4	155.2	22.4	71.3	111.7
O76015	Keratin, type I cuticular Ha8 [OS=Homo sapiens]	0	KRT38
Q15323	Keratin, type I cuticular Ha1 [OS=Homo sapiens]	0	KRT31
Q14525	Keratin, type I cuticular Ha3-II [OS=Homo sapiens]	0	KRT33B
O76014	Keratin, type I cuticular Ha7 [OS=Homo sapiens]	0	KRT37
A0A2R8Y619	Histone H2B type 2-K1 [OS=Homo sapiens]	0	H2BK1
A0A087WSZ0	Immunoglobulin kappa variable 1D-8 [OS=Homo sapiens]	0	IGKV1D-8	413.9			44.4	9.6	302.9	71.4	80.6	291.4			34.7	68.4	103.4				336.1		34.8
P01602	Immunoglobulin kappa variable 1-5 [OS=Homo sapiens]	0	IGKV1-5
P27105	Stomatin [OS=Homo sapiens]	0	STOM									1016.1											424.4
P55058	Phospholipid transfer protein [OS=Homo sapiens]	0	PLTP			325.6	123.2		306.3	268.3		85.9	159.5		167.7	172.2		249.7
P62979	Ubiquitin-ribosomal protein eS31 fusion protein [OS=Homo sapiens]	0	RPS27A
Q15195	Plasminogen-like protein A [OS=Homo sapiens]	0	PLGLA
Q7Z3Y9	Keratin, type I cytoskeletal 26 [OS=Homo sapiens]	0	KRT26
Q8WZ42	Titin [OS=Homo sapiens]	0	TTN	98.5	116	89.9	123.9	177	82.5	136.7	139.1	87.9	106.4	87.7	85.4	108.9	104.9	86.5	63.2	97.5	85.9	93	92.1
O43707	Alpha-actinin-4 [OS=Homo sapiens]	0	ACTN4	250.5	63	81.1	43	123.7	89.8	70.5	132.4	159.2	317.9		45.2	93.1	69.2		151.5	151.9	129		123.3
P12814	Alpha-actinin-1 [OS=Homo sapiens]	0	ACTN1					842.4		1261.2	910.7						756.6
P01601	Immunoglobulin kappa variable 1D-16 [OS=Homo sapiens]	0	IGKV1D-16	226.6			260.6						294.7			292.5							316.5
Q15166	Serum paraoxonase/lactonase 3 [OS=Homo sapiens]	0	PON3		1133													1896.6
P06702	Protein S100-A9 [OS=Homo sapiens]	0	S100A9								380.9									251.1			416.2
A0A0C4DH39	Immunoglobulin heavy variable 1-58 [OS=Homo sapiens]	0	IGHV1-58												485.4	521.2		229				405.6
P0DTE1	Probable non-functional immunoglobulin heavy variable 3-38-3 [OS=Homo sapiens]	0	IGHV3-38-3	169.4	98.8	105.6	119.3		150.9	169.9	127.4	68.7	123.8	145.5	101	106.9			121.8	138.8	183.7	66.8	120.9
A0A0A0MS14	Immunoglobulin heavy variable 1-45 [OS=Homo sapiens]	0	IGHV1-45		286.6	234.7	45.5	167.7	185.5	105.3	285.4	107.7	120.6		26	121.2					152.3	219.7	114.8
P23142	Fibulin-1 [OS=Homo sapiens]	0	FBLN1	421.5			607	342.2	236.6		360.5						305.4		337	386.1	330.5
A5A3E0	POTE ankyrin domain family member F [OS=Homo sapiens]	0	POTEF
A0A0A0MT89	Immunoglobulin kappa joining 1 [OS=Homo sapiens]	0	IGKJ1
P01599	Immunoglobulin kappa variable 1-17 [OS=Homo sapiens]	0	IGKV1-17	112.9	89.5	143.2		75.1	266.4	123.1		145.3	88.6		117.9	146	118.9	186.9	56.6	85.3	74.8	85.2	131.6
P0DOX4	Immunoglobulin epsilon heavy chain [OS=Homo sapiens]	0
P18428	Lipopolysaccharide-binding protein [OS=Homo sapiens]	0	LBP			52.1		22.3	37.1	84.3	26.3	19.3	269.9		26.1			72.8				29.9	65.8
Q9NZT1	Calmodulin-like protein 5 [OS=Homo sapiens]	0	CALML5							2931.9							2468.1
P08729	Keratin, type II cytoskeletal 7 [OS=Homo sapiens]	0	KRT7					1896.2															574.8
A0A0G2JS06	Immunoglobulin lambda variable 5-39 [OS=Homo sapiens]	0	IGLV5-39
P13716	Delta-aminolevulinic acid dehydratase [OS=Homo sapiens]	0	ALAD
Q86SG5	Protein S100-A7A [OS=Homo sapiens]	0	S100A7A					150.5		2256.3							186.3
P00918	Carbonic anhydrase 2 [OS=Homo sapiens]	0	CA2
P0DSN7	Probable non-functional immunoglobulinn kappa variable 1D-37 [OS=Homo sapiens]	0	IGKV1D-37	315.4		238.8	244.1					759.1		422.3			164.7	296.9		463.4
P16402	Histone H1.3 [OS=Homo sapiens]	0	H1-3	147.2	301.8	64.8	65.4	108.9		470.6	174	126		469.5		83.8			445				232.6
P16403	Histone H1.2 [OS=Homo sapiens]	0	H1-2
Q9NSB2	Keratin, type II cuticular Hb4 [OS=Homo sapiens]	0	KRT84
Q16695	Histone H3.1t [OS=Homo sapiens]	0	H3-4	249.2				343.1		482.4				417.4		161.5		237.7	307.1				633.6
P62277	Small ribosomal subunit protein uS15 [OS=Homo sapiens]	0	RPS13
P25788	Proteasome subunit alpha type-3 [OS=Homo sapiens]	0	PSMA3
Q06830	Peroxiredoxin-1 [OS=Homo sapiens]	0	PRDX1
Q9BYX7	Putative beta-actin-like protein 3 [OS=Homo sapiens]	0	POTEKP
A0A5B6	T cell receptor beta variable 28 [OS=Homo sapiens]	0	TRBV28
A0A0K0K1C4	T cell receptor beta variable 27 [OS=Homo sapiens]	0	TRBV27
Q9P2K8	eIF-2-alpha kinase GCN2 [OS=Homo sapiens]	0	EIF2AK4
A0A075B6K6	Immunoglobulin lambda variable 4-3 [OS=Homo sapiens]	0	IGLV4-3
P81605	Dermcidin [OS=Homo sapiens]	0	DCD
P35858	Insulin-like growth factor-binding protein complex acid labile subunit [OS=Homo sapiens]	0	IGFALS	101.6		353.9	285.2		305.3	287.7	47.3				101.2						110.6
P04908	Histone H2A type 1-B/E [OS=Homo sapiens]	0	H2AC4; H2AC8
A0A075B6I1	Immunoglobulin lambda variable 4-60 [OS=Homo sapiens]	0	IGLV4-60
Q15582	Transforming growth factor-beta-induced protein ig-h3 [OS=Homo sapiens]	0	TGFBI				555.4			371.7			259.6			130.9		520.8		126.7			161.2
P54108	Cysteine-rich secretory protein 3 [OS=Homo sapiens]	0	CRISP3
A0A075B6I6	Probable non-functional immunoglobulin lambda variable 1-50 [OS=Homo sapiens]	0	IGLV1-50
Q8N1N4	Keratin, type II cytoskeletal 78 [OS=Homo sapiens]	0	KRT78
P08571	Monocyte differentiation antigen CD14 [OS=Homo sapiens]	0	CD14
O00602	Ficolin-1 [OS=Homo sapiens]	0	FCN1
Q8IYE1	Coiled-coil domain-containing protein 13 [OS=Homo sapiens]	0	CCDC13
P05109	Protein S100-A8 [OS=Homo sapiens]	0	S100A8																				1825.1
Q96J02	E3 ubiquitin-protein ligase Itchy homolog [OS=Homo sapiens]	0	ITCH
P0C0S5	Histone H2A.Z [OS=Homo sapiens]	0	H2AZ1
P02008	Hemoglobin subunit zeta [OS=Homo sapiens]	0	HBZ
P09172	Dopamine beta-hydroxylase [OS=Homo sapiens]	0	DBH
Q04756	Hepatocyte growth factor activator [OS=Homo sapiens]	0.002	HGFAC
P07357	Complement component C8 alpha chain [OS=Homo sapiens]	0.002	C8A
Q96PD5	N-acetylmuramoyl-L-alanine amidase [OS=Homo sapiens]	0.002	PGLYRP2
A6NMY6	Putative annexin A2-like protein [OS=Homo sapiens]	0.002	ANXA2P2
P07355	Annexin A2 [OS=Homo sapiens]	0.002	ANXA2
P16401	Histone H1.5 [OS=Homo sapiens]	0.002	H1-5							2325.5
O14497	AT-rich interactive domain-containing protein 1A [OS=Homo sapiens]	0.002	ARID1A	81.1	69.5	146.5	178.6	61.9	93.7			132.3	346.7	22	23.3	133	65.9	250.6	56.2	44.9	47.2	472
Q5D862	Filaggrin-2 [OS=Homo sapiens]	0.005	FLG2		1512.5
Q15063	Periostin [OS=Homo sapiens]	0.005	POSTN
P25786	Proteasome subunit alpha type-1 [OS=Homo sapiens]	0.005	PSMA1
P35900	Keratin, type I cytoskeletal 20 [OS=Homo sapiens]	0.005	KRT20			191.2	88.2				580.9	213.9							2370.4
Q92496	Complement factor H-related protein 4 [OS=Homo sapiens]	0.005	CFHR4														900.6				2394.5
P12036	Neurofilament heavy polypeptide [OS=Homo sapiens]	0.005	NEFH
P06396	Gelsolin [OS=Homo sapiens]	0.005	GSN				800			545.2				672.4					665		605.3		991.4
P02788	Lactotransferrin [OS=Homo sapiens]	0.005	LTF
P07358	Complement component C8 beta chain [OS=Homo sapiens]	0.005	C8B
P61353	Large ribosomal subunit protein eL27 [OS=Homo sapiens]	0.005	RPL27											5400
P0CG38	POTE ankyrin domain family member I [OS=Homo sapiens]	0.005	POTEI	339.1		397.9									187	380
Q92782	Zinc finger protein neuro-d4 [OS=Homo sapiens]	0.005	DPF1
Q86TJ2	Transcriptional adapter 2-beta [OS=Homo sapiens]	0.009	TADA2B	286.5		34						278.1	44.4		136.5	239.5	108.6	280.5	166.2	115	177.9		209.1
O75151	Lysine-specific demethylase PHF2 [OS=Homo sapiens]	0.009	PHF2											217.6	383.8			271.8			478.5
A0A0B4J1Z2	Immunoglobulin kappa variable 1D-43 [OS=Homo sapiens]	0.009	IGKV1D-43
Q02224	Centromere-associated protein E [OS=Homo sapiens]	0.009	CENPE	173.8		45.7		326						77.8	22.3	66.6	28.3	245.1			128.7	88.2	262.7
Q6KB66	Keratin, type II cytoskeletal 80 [OS=Homo sapiens]	0.009	KRT80	306.8	54.9	148		295.4			25.8			173.1		198.5	111.3	23.2	414.6	165.4	359.2	162.8	201
P29474	Nitric oxide synthase 3 [OS=Homo sapiens]	0.009	NOS3	199.3				222.5					190		200.1	269.5	214.7	186	197.8	166.7	177.6
Q8N4X5	Actin filament-associated protein 1-like 2 [OS=Homo sapiens]	0.009	AFAP1L2	863.9	154.1			321.3						155.3					255.4	106.3	1666.8		183.9
P22891	Vitamin K-dependent protein Z [OS=Homo sapiens]	0.009	PROZ
P14136	Glial fibrillary acidic protein [OS=Homo sapiens]	0.009	GFAP		257.8			212.4	182.2	585.3						504.7			133.5	125.1		211.2	205.6
Q05639	Elongation factor 1-alpha 2 [OS=Homo sapiens]	0.009	EEF1A2
P68104	Elongation factor 1-alpha 1 [OS=Homo sapiens]	0.009	EEF1A1	298.3					60.6			1308		564.2	63.9			56.7			154.2
A0A075B6J1	Immunoglobulin lambda variable 5-37 [OS=Homo sapiens]	0.009	IGLV5-37	81	51	83.5	56.2	49.6	110.1	111	113.9	129.5	141	138.3	86.8	92.3	215.5	97.5	53.6	123.9	73.3	85.3	108
Q8IUE6	Histone H2A type 2-B [OS=Homo sapiens]	0.009	H2AC21
P09848	Lactase/phlorizin hydrolase [OS=Homo sapiens]	0.011	LCT
Q02985	Complement factor H-related protein 3 [OS=Homo sapiens]	0.011	CFHR3
P49908	Selenoprotein P [OS=Homo sapiens]	0.011	SELENOP
Q9ULK5	Vang-like protein 2 [OS=Homo sapiens]	0.011	VANGL2
Q9NVR2	Integrator complex subunit 10 [OS=Homo sapiens]	0.013	INTS10					886.6												414
Q16610	Extracellular matrix protein 1 [OS=Homo sapiens]	0.018	ECM1
P54277	PMS1 protein homolog 1 [OS=Homo sapiens]	0.018	PMS1	104.9		30.9		158.8			42.2			30.5					106		2251.3	196
Q9GZT8	NIF3-like protein 1 [OS=Homo sapiens]	0.018	NIF3L1
O15439	ATP-binding cassette sub-family C member 4 [OS=Homo sapiens]	0.018	ABCC4						1403.1							3396.9		600
Q9ULE4	Protein FAM184B [OS=Homo sapiens]	0.018	FAM184B
P25787	Proteasome subunit alpha type-2 [OS=Homo sapiens]	0.018	PSMA2
P04406	Glyceraldehyde-3-phosphate dehydrogenase [OS=Homo sapiens]	0.018	GAPDH
P14923	Junction plakoglobin [OS=Homo sapiens]	0.02	JUP
A0A0C4DH30	Probable non-functional immunoglobulin heavy variable 3-16 [OS=Homo sapiens]	0.022	IGHV3-16
Q16849	Receptor-type tyrosine-protein phosphatase-like N [OS=Homo sapiens]	0.022	PTPRN
A0A0U1RQE8	Putative glycine N-acyltransferase-like protein 1B [OS=Homo sapiens]	0.022	GLYATL1B					825.7	301.6	1748.5						298.2					245.8
Q5TEC6	Histone H3-7 [OS=Homo sapiens]	0.022	H3-7					614.9		873.7				1138.7									681.8
Q9UGM5	Fetuin-B [OS=Homo sapiens]	0.022	FETUB										1667.9										513.9
P20930	Filaggrin [OS=Homo sapiens]	0.022	FLG	104.9			128	307.3		108.5		84.8		220.6		103.7		609.1	236.3	143.7		57.6	192.2
P08637	Low affinity immunoglobulin gamma Fc region receptor III-A [OS=Homo sapiens]	0.022	FCGR3A	658.2							395.4	272.5		250.8					213.4	186
P15169	Carboxypeptidase N catalytic chain [OS=Homo sapiens]	0.026	CPN1					539.8		411.3						631.6
Q8NB25	Protein FAM184A [OS=Homo sapiens]	0.026	FAM184A	89.1	75.8	146.4	124.9	95.7	98.1	98.3	136.8	73.9	114.1	93	107.3	129.1	116.3	95.5	61.1	87.7	115.6	113	52
Q9Y4I1	Unconventional myosin-Va [OS=Homo sapiens]	0.026	MYO5A	109.8	94.3	94.2	107.6	130.8	93.3	26.9		143	122.5	52.6		196.1	261.5	151.6	140.8	53	55.4	55.3	198.2
P01040	Cystatin-A [OS=Homo sapiens]	0.026	CSTA									358.5								556.7
P62917	Large ribosomal subunit protein uL2 [OS=Homo sapiens]	0.028	RPL8			118.4	131.1		143.4	92.1	258	93		599.5					123.9
P21817	Ryanodine receptor 1 [OS=Homo sapiens]	0.028	RYR1				161.2														950.1
Q7Z6R9	Transcription factor AP-2-delta [OS=Homo sapiens]	0.028	TFAP2D			174.5				243.2	182.4	91.6		88.1	62.9	1559.8
Q8WU03	Glycine N-acyltransferase-like protein 2 [OS=Homo sapiens]	0.028	GLYATL2
Q969I3	Glycine N-acyltransferase-like protein 1 [OS=Homo sapiens]	0.028	GLYATL1
Q53EQ6	Tigger transposable element-derived protein 5 [OS=Homo sapiens]	0.028	TIGD5																	5400
Q5T5X7	BEN domain-containing protein 3 [OS=Homo sapiens]	0.027	BEND3	129.8				180.7			234.6			52.6	40.6		86	302.1	212.7	108.2	117	100.7
Q01469	Fatty acid-binding protein 5 [OS=Homo sapiens]	0.027	FABP5
A0A075B6S4	Immunoglobulin kappa variable 1D-17 [OS=Homo sapiens]	0.027	IGKV1D-17
P10599	Thioredoxin [OS=Homo sapiens]	0.027	TXN
P06703	Protein S100-A6 [OS=Homo sapiens]	0.029	S100A6
Q9H6S0	3'-5' RNA helicase YTHDC2 [OS=Homo sapiens]	0.029	YTHDC2
O75132	Zinc finger BED domain-containing protein 4 [OS=Homo sapiens]	0.029	ZBED4
Q6UX06	Olfactomedin-4 [OS=Homo sapiens]	0.029	OLFM4
P28066	Proteasome subunit alpha type-5 [OS=Homo sapiens]	0.029	PSMA5
Q9Y281	Cofilin-2 [OS=Homo sapiens]	0.029	CFL2
Q9HCF6	Transient receptor potential cation channel subfamily M member 3 [OS=Homo sapiens]	0.029	TRPM3
Q92626	Peroxidasin homolog [OS=Homo sapiens]	0.029	PXDN		1310.9		534.1											986.1			571.4
P14543	Nidogen-1 [OS=Homo sapiens]	0.029	NID1						183	288.3		244.4			150.2	412.3
Q12789	General transcription factor 3C polypeptide 1 [OS=Homo sapiens]	0.029	GTF3C1	112			407.5								709.3			563.1		108.7
Q9H799	Ciliogenesis and planar polarity effector 1 [OS=Homo sapiens]	0.029	CPLANE1	115.3	69.8	61.3		126.1	44.5	72.5	51.1	129.4	357.7	59.1	70.2	173.3	132.4	63.9	206.7	133.9	116.4	108.9
A2VEC9	SCO-spondin [OS=Homo sapiens]	0.031	SSPOP			176.4	860.3		340.6						144.7					337.6
P78509	Reelin [OS=Homo sapiens]	0.031	RELN
Q96P31	Fc receptor-like protein 3 [OS=Homo sapiens]	0.031	FCRL3	159.1				365.8									388.7	234.4	197.8
P23528	Cofilin-1 [OS=Homo sapiens]	0.033	CFL1
P17661	Desmin [OS=Homo sapiens]	0.033	DES
Q9Y4D8	Probable E3 ubiquitin-protein ligase HECTD4 [OS=Homo sapiens]	0.032	HECTD4	98.9		179.2	156.5		199.1	126	204.4			108.6	87.3	299.1	170.2	158	113.9	94.8
Q08043	Alpha-actinin-3 [OS=Homo sapiens]	0.032	ACTN3				224.8				355.3	494.6	280.3					380.2				474.8	290.6
P49756	RNA-binding protein 25 [OS=Homo sapiens]	0.032	RBM25							255.4	2808.7									549
P35442	Thrombospondin-2 [OS=Homo sapiens]	0.034	THBS2
P49746	Thrombospondin-3 [OS=Homo sapiens]	0.034	THBS3
Q70CQ1	Ubiquitin carboxyl-terminal hydrolase 49 [OS=Homo sapiens]	0.036	USP49
P35609	Alpha-actinin-2 [OS=Homo sapiens]	0.036	ACTN2						337.8					348.6
O14733	Dual specificity mitogen-activated protein kinase kinase 7 [OS=Homo sapiens]	0.036	MAP2K7
P56199	Integrin alpha-1 [OS=Homo sapiens]	0.036	ITGA1
Q8N228	Sex comb on midleg-like protein 4 [OS=Homo sapiens]	0.044	SCML4	34.2		36.9				381.1	56.4	45.1				233.5	137.5		167.2			512.8	181.2
O15054	Lysine-specific demethylase 6B [OS=Homo sapiens]	0.044	KDM6B
Q99996	A-kinase anchor protein 9 [OS=Homo sapiens]	0.044	AKAP9	170.7	102.8	111.8	50	80.8	101	155.1	117.8	155.4	128.1	70.3	87.6	90.4	103.4	130.7	83.7	107.2	127.9	106	181.2
Q12884	Prolyl endopeptidase FAP [OS=Homo sapiens]	0.044	FAP	686				364.9						1017.4			725.6				633	307.5
P29144	Tripeptidyl-peptidase 2 [OS=Homo sapiens]	0.043	TPP2	51.5			32.4	269.8								186.1					79.8	1823.2
Q75T13	GPI inositol-deacylase [OS=Homo sapiens]	0.045	PGAP1				1948.2									388.8	446.6
Q6ZSB9	Zinc finger and BTB domain-containing protein 49 [OS=Homo sapiens]	0.047	ZBTB49				2302.4
Q13425	Beta-2-syntrophin [OS=Homo sapiens]	0.047	SNTB2		197		104.7	479.5	116.2	587.3	23.3	20	16.6			38.3	20.3		21	1246.7	25.2	57
Q9H792	Inactive tyrosine-protein kinase PEAK1 [OS=Homo sapiens]	0.047	PEAK1		38.1	7.2	8.7	346.4	170		6.3		248.6	10.6	465.4	128.4			164.5	14.2	136.5	142.7
P02786	Transferrin receptor protein 1 [OS=Homo sapiens]	0.047	TFRC
Q92823	Neuronal cell adhesion molecule [OS=Homo sapiens]	0.049	NRCAM
P60900	Proteasome subunit alpha type-6 [OS=Homo sapiens]	0.049	PSMA6			45.4					24.4			13.2	6	8.6	32.1	13.6	2695.4		14.9		60
Q8N1A0	Keratin-like protein KRT222 [OS=Homo sapiens]	0.049	KRT222	212.1		170.1		635.4		266.9	31.1	257.8	82.9			256.7	97.8				195.7	184.2
Q4G0P3	Hydrocephalus-inducing protein homolog [OS=Homo sapiens]	0.049	HYDIN	21.2			21			203.6	445.7		265.3			273.3	406.5			54.6			47.6
P15924	Desmoplakin [OS=Homo sapiens]	0.048	DSP	113.6	32.5	78.4	61.7		177.7	129.1	95	93.3	108.9	90.7	151.1	108.9	145.4	232.3	111.2	136.2	59.9	39	67.6
P42766	Large ribosomal subunit protein uL29 [OS=Homo sapiens]	0.048	RPL35
Q8NFU5	Inositol polyphosphate multikinase [OS=Homo sapiens]	0.048	IPMK	34.4	171.4	73.6	78.8	67.2	124.5	95.5	144.4	69.4	99.8	122.2	85.5	145.8	81.3	87.6	124.4	65.9	144.4	92.1	101.1
Q13228	Methanethiol oxidase [OS=Homo sapiens]	0.048	SELENBP1
Q8IY22	C-Maf-inducing protein [OS=Homo sapiens]	0.048	CMIP	982.6		39.2		21.7					143.1		93.9				15.3	33.3	105.4		19.9
Q15813	Tubulin-specific chaperone E [OS=Homo sapiens]	0.048	TBCE	212.8	39	42		263.5	160.7		131.6			111.8	44.3	40.6	71.5	121.3	367.1	166.5	228.3	117.7	211.8
Q8WVB6	Chromosome transmission fidelity protein 18 homolog [OS=Homo sapiens]	0.048	CHTF18
Q96JM3	Chromosome alignment-maintaining phosphoprotein 1 [OS=Homo sapiens]	0.048	CHAMP1		639.2	314				424.5				835.9	343.9
Q5SQN1	Synaptosomal-associated protein 47 [OS=Homo sapiens]	0.048	SNAP47
Q99784	Noelin [OS=Homo sapiens]	0.048	OLFM1
Q9HDC9	Adipocyte plasma membrane-associated protein [OS=Homo sapiens]	0.048	APMAP	178.7	314.1	141.7	81.6	238.6	132.5			54.6	85.7	169.2	33.9		84.2		296.9		73.1		128.5
Q9BTW9	Tubulin-specific chaperone D [OS=Homo sapiens]	0.047	TBCD
Q8IZJ1	Netrin receptor UNC5B [OS=Homo sapiens]	0.049	UNC5B	94.3	23.2	28.7	225.4	114.1	40.7	137.5	157.7	129.4	136.3	55.8	280.7	42.1	78.4	38.7	97		30.6	78	130.5
Q92914	Fibroblast growth factor 11 [OS=Homo sapiens]	0.049	FGF11		907.3		409.7														480.6
O75448	Mediator of RNA polymerase II transcription subunit 24 [OS=Homo sapiens]	0.049	MED24													242.5	173.3	387.2					876.4
P59666	Neutrophil defensin 3 [OS=Homo sapiens]	0	DEFA3
O95568	Histidine protein methyltransferase 1 homolog [OS=Homo sapiens]	0	METTL18
Q6NXT2	Histone H3.3C [OS=Homo sapiens]	0.022	H3-5
Q96QV6	Histone H2A type 1-A [OS=Homo sapiens]	0	H2AC1
P62736	Actin, aortic smooth muscle [OS=Homo sapiens]	0	ACTA2					177			162.3		211.7	379						212.7			795.7
P62987	Ubiquitin-ribosomal protein eL40 fusion protein [OS=Homo sapiens]	0	UBA52
Q16609	Putative apolipoprotein(a)-like protein 2 [OS=Homo sapiens]	0	LPAL2
P16104	Histone H2AX [OS=Homo sapiens]	0	H2AX	88.3	179.2	75.3	72.7	56	106.2	102.9	61	122.3	64.5	102.3	102.3	79.4	65.1	60.2	87	75.1	65.2		65.1
Q9Y388	RNA-binding motif protein, X-linked 2 [OS=Homo sapiens]	0.046	RBMX2	18.7	170.8	87.7	21	202.1	93	161.8	167.9	159.5		223.3		160.9	119.2	67.3	89.7		41	255.6	23
Q16777	Histone H2A type 2-C [OS=Homo sapiens]	0	H2AC20
A0A0C4DH73	Immunoglobulin kappa variable 1-12 [OS=Homo sapiens]	0	IGKV1-12																	1011
Q99698	Lysosomal-trafficking regulator [OS=Homo sapiens]	0.032	LYST		817.3	16.1	105.6		50.4	252.8	51.2					24.7		19.6	13.5		52.3		103.3
Q93079	Histone H2B type 1-H [OS=Homo sapiens]	0	H2BC9	33.9	75.9	32.9	31.9	47.5	33	414.1	35.2	82.4	33.8	475.3	14.7	42.3	33.3	31.7	41.4	45.5	31.1	37.4	198
Q99878	Histone H2A type 1-J [OS=Homo sapiens]	0	H2AC14
P01611	Immunoglobulin kappa variable 1D-12 [OS=Homo sapiens]	0	IGKV1D-12
Q8NEG2	Uncharacterized protein C7orf57 [OS=Homo sapiens]	0.049	C7orf57
P35443	Thrombospondin-4 [OS=Homo sapiens]	0.048	THBS4					156.7											122.3				183.7
P68133	Actin, alpha skeletal muscle [OS=Homo sapiens]	0	ACTA1					55.9	71.7					215.3	435.8			1226.9			101.8		69.8
P42704	Leucine-rich PPR motif-containing protein, mitochondrial [OS=Homo sapiens]	0.033	LRPPRC	108.3	2.4		2965.6	33.1	256.2	61.5		333.3	2.7			40.9	1.8		10.3	8	746.1	2.4
O95477	Phospholipid-transporting ATPase ABCA1 [OS=Homo sapiens]	0.032	ABCA1			60.9	955.9		229		39.5		69.7	1120.6	165.5			100.1		147.2		54.9
Q9UNW1	Multiple inositol polyphosphate phosphatase 1 [OS=Homo sapiens]	0.019	MINPP1
Q5TD94	Radial spoke head protein 4 homolog A [OS=Homo sapiens]	0.032	RSPH4A							3094.3
P0DP02	Immunoglobulin heavy variable 3-30-3 [OS=Homo sapiens]	0	IGHV3-30-3					753.9			964	188.3			587.7
Q7L014	Probable ATP-dependent RNA helicase DDX46 [OS=Homo sapiens]	0.011	DDX46
Q96M83	Coiled-coil domain-containing protein 7 [OS=Homo sapiens]	0.033	CCDC7							354						398.5	184.7					162.7
P63261	Actin, cytoplasmic 2 [OS=Homo sapiens]	0	ACTG1		190.6			332.6				74.2		478.7		583.9							690.2
P68431	Histone H3.1 [OS=Homo sapiens]	0	H3C1; H3C10; H3C11; H3C12; H3C2; H3C3; H3C4; H3C6; H3C7; H3C8					301.9		976.6				991.1	41.1							44.4	820.7
A0A075B6S2	Immunoglobulin kappa variable 2D-29 [OS=Homo sapiens]	0	IGKV2D-29
P10412	Histone H1.4 [OS=Homo sapiens]	0	H1-4
P0DOY2	Immunoglobulin lambda constant 2 [OS=Homo sapiens]	0	IGLC2	25.3	162	100.5	67	67.3	236.8	63.2	277.4	89.8	55.3	152.1	214.5	88.4	80.5	88.5	56.8	25.4	109.7	60.4	48.8
P29016	T-cell surface glycoprotein CD1b [OS=Homo sapiens]	0.011	CD1B
Q96R06	Sperm-associated antigen 5 [OS=Homo sapiens]	0.036	SPAG5	126.5	37.5						61.3	777.4	102.2	220.6				805.1	898.2			34.2
P0CG39	POTE ankyrin domain family member J [OS=Homo sapiens]	0.008	POTEJ									1204.7											1135.9
Q12830	Nucleosome-remodeling factor subunit BPTF [OS=Homo sapiens]	0.008	BPTF	41.5	178.1	165.4	163.3	267	50.3	278.4	89.5	42.6	461.8	63.2	58.3	113.4	65.8	220.5	48.1	180.4	41.6	172.4	60.6
P22492	Histone H1t [OS=Homo sapiens]	0.01	H1-6									861.1		492	466.5
Q6UWP8	Suprabasin [OS=Homo sapiens]	0.045	SBSN
Q02539	Histone H1.1 [OS=Homo sapiens]	0.01	H1-1	106.5					45.4	377.4		381.7		228.6	433.1				95.8	62.6	103.7	521.8
A0A075B6I4	Immunoglobulin lambda variable 10-54 [OS=Homo sapiens]	0.008	IGLV10-54
P58876	Histone H2B type 1-D [OS=Homo sapiens]	0	H2BC5
Q9UKG9	Peroxisomal carnitine O-octanoyltransferase [OS=Homo sapiens]	0.015	CROT	58.8	322.8	2.1	124.7	182.7	130	28.6	21.7	24.9	49.7	101.3	210.8	189.4	250.6	11.8	23.7	81.6	123.2	84.5	54
Q8TBX8	Phosphatidylinositol 5-phosphate 4-kinase type-2 gamma [OS=Homo sapiens]	0.003	PIP4K2C	1740.2																	1846.3
Q02325	Plasminogen-like protein B [OS=Homo sapiens]	0.008	PLGLB1; PLGLB2
Q96RD9	Fc receptor-like protein 5 [OS=Homo sapiens]	0.009	FCRL5				414			147	59.9					209.6		641	199.3	98.7	84.1	695.9

## Sheet: Supplement data table S2
Accession	Description	Exp. q-value: Combined	Gene Symbol	CTRL17	CTRL19	CTRL23	CTRL40	CTRL41	CTRL42	CTRL43	CTRL44	CTRL45	CTRL46	EC 176	EC 140	EC 157	EC 172	EC 199	EC 179	EC142	EC 190	EC 160	EC 165
A0A075B6H7	Probable non-functional immunoglobulin kappa variable 3-7	0.000355619	IGKV3-7	29265.3	38321.4	24591.4	25645.6	11774.6	12126.1	9799.38	6716.38	28853.3	23553.9	15141.3	15730.3	30016.5	24724.4	22716.6	26391.5	45975.7	46359.6	16507	18513.5
A0A075B6H9	Immunoglobulin lambda variable 4-69	0	IGLV4-69	8528.4	10186.5	6822.83	6760.14	6158.12	5447.07	5460.23	5276.42	16313.8	17893.6	NaN	NaN	23249	15719.1	108643	129594	2047.03	NaN	10848.5	9881.64
A0A075B6I0	Immunoglobulin lambda variable 8-61	0	IGLV8-61	226288	228076	6215.18	NaN	113988	133795	61582.7	66151.9	223221	197670	295588	299580	657435	673635	168235	145796	164811	166932	239258	224626
A0A075B6I1	Immunoglobulin lambda variable 4-60	0.000355619	IGLV4-60	1129.03	819.194	1362.59	2528.26	NaN	NaN	2307.25	2361.91	NaN	NaN	33.8326	553.268	1866.76	1424.06	NaN	NaN	NaN	NaN	1700.33	2120.16
A0A075B6I9	Immunoglobulin lambda variable 7-46	0	IGLV7-46	94675.8	106914	131411	142717	74386.7	71574.6	87138.2	91597.4	113516	109951	57390.9	66365	148265	138080	194876	184920	48988.7	49512.9	71179.8	84080.8
A0A075B6J9	Immunoglobulin lambda variable 2-18	0	IGLV2-18	8523.17	7711.08	34781.9	26768.3	24702.3	37048.9	32191.4	32001.7	56168.5	56151.2	19192.3	18509.5	34882	47848.1	15599.1	16335.6	19809.9	22136.9	15204.7	15036.7
A0A075B6K0	Immunoglobulin lambda variable 3-16	0.00318167	IGLV3-16	5767.8	5021.88	26599.8	25859.4	8183.11	1235.49	38809.7	35428.2	16276.8	14529.7	84081.2	86773.9	15425.8	18664.1	9958.42	16297.9	5015.46	3554.24	2435.98	2335.84
A0A075B6K4	Immunoglobulin lambda variable 3-10	0	IGLV3-10	178299	179499	75183	76031.2	106437	113720	102279	84516.1	187925	232135	135472	161428	60274.2	72344	292471	290445	36595.1	34089.5	88504.5	86196.7
A0A075B6K5	Immunoglobulin lambda variable 3-9	0	IGLV3-9	56917.7	50144.6	42638.5	45802.8	27398.9	41884.2	43101	44190	92903.9	91885.4	95049.7	93685.1	56824.7	54885.8	69901.6	74192.6	19583.1	17406.9	41742.6	47439
A0A075B6P5;P01615	Immunoglobulin kappa variable 2-28;Immunoglobulin kappa variable 2D-28	0	IGKV2-28;IGKV2D-28	84193.5	89465.7	95230.8	110647	64202.8	78577.9	63956.1	65500	196384	199970	88847.7	79591	134484	189412	83796.9	78831.4	94993.4	108535	63525.5	60607.3
A0A075B6Q5	Immunoglobulin heavy variable 3-64	0	IGHV3-64	178561	200935	280564	295702	220630	222671	245711	237286	320047	314724	149630	189930	272093	200372	329727	244561	197766	196343	311156	288936
A0A075B6R2	Immunoglobulin heavy variable 4-4	0.00318167	IGHV4-4	11428.5	10839	2990.91	6195.38	5336.74	8157.93	10282.9	8621.96	33080.2	33345.9	16019.4	14726.9	3274.52	2999.9	8548	10369.6	13030.7	10913.2	13286.4	12863.7
A0A075B6S2	Immunoglobulin kappa variable 2D-29	0	IGKV2D-29	21851.3	17169.8	143321	32527.8	88797	91430.5	371324	388121	24699.5	27691.6	57128.1	58269.2	126314	121326	18111.4	19284.2	62040.3	60715.4	77528.4	79203
A0A075B6S5	Immunoglobulin kappa variable 1-27	0	IGKV1-27	21672.7	15467	7683.5	2451.02	8854.86	10932.8	4951.74	2243.83	6316.07	7838.1	9440.41	10470.5	12372	16220	8499	8213.82	9878.77	8760.3	8693.73	7662.07
A0A075B6S6;P06310	Immunoglobulin kappa variable 2D-30;Immunoglobulin kappa variable 2-30	0.00634058	IGKV2D-30;IGKV2-30	NaN	NaN	11379.2	12125.1	NaN	NaN	NaN	NaN	2340.71	2657.23	NaN	NaN	61633.4	43758.1	9218.73	15510.5	NaN	NaN	NaN	NaN
A0A075B6S9;P0DSN7	Probable non-functional immunoglobulinn kappa variable 1-37;Probable non-functional immunoglobulinn kappa variable 1D-37	0	IGKV1-37;IGKV1D-37	78391.3	80097.4	65153.3	59229.8	49510.3	49839.2	40118.7	42105.5	54728.4	54516.8	41845.4	43266.5	50949.2	52615.3	30031.8	33382.4	27118.2	24547.1	7823.36	7810.67
A0A075B759;A0A0B4J2A2;F5H284;P0DN26	Peptidyl-prolyl cis-trans isomerase A-like 4E;Peptidyl-prolyl cis-trans isomerase A-like 4C;Peptidyl-prolyl cis-trans isomerase A-like 4D;Peptidyl-prolyl cis-trans isomerase A-like 4F	0	PPIAL4E;PPIAL4C;PPIAL4D;PPIAL4F	47454.1	46356.2	41115.3	38560.9	38501.3	37998.6	36538.6	38390	36980.6	28115.2	39116.8	36389.3	49127.8	43134.8	38749.7	45396	36445	46769.6	37998.2	36347.1
A0A087WSX0	Immunoglobulin lambda variable 5-45	0	IGLV5-45	91976.8	135877	80015.7	80481.9	93780.1	102261	56211.4	47018	153632	151814	53699.2	61400.5	75743	146962	28992.8	60436.5	163330	153731	27970.1	32846.8
A0A087WSY4	Immunoglobulin heavy variable 4-30-2	0	IGHV4-30-2	38102	35961.7	54461.1	61587	36361.2	20101.8	31179.9	34727.4	34572.3	33081.9	30574.8	22767.9	41779.2	39848.1	55761.7	35256	33980.3	33129.4	34445.6	33311.7
A0A087WSY6	Immunoglobulin kappa variable 3D-15	0	IGKV3D-15	92478.8	82317.9	85175.1	94560.4	81814.1	90635.4	62690.3	65558.2	73131.5	65248.7	61657	67303.6	146024	138865	68853.8	58674.4	92930.2	113656	53967.7	59964.8
A0A087WSZ0	Immunoglobulin kappa variable 1D-8	0	IGKV1D-8	8326.34	7123.86	8452.58	8891.9	10850.2	9319.28	6700.68	6923.28	5935.91	4718.24	5633.72	5409.9	6978.72	7102.93	9662.48	12315.1	6563.26	8049.06	5418.39	4958.5
A0A087WW87;P01614	Immunoglobulin kappa variable 2-40;Immunoglobulin kappa variable 2D-40	0	IGKV2-40;IGKV2D-40	7203.62	9049.65	37461.8	45973.7	12908.7	12756.9	24658.9	25360.3	10645.2	7927.61	19721.9	20464.6	38774.9	23996.9	12241.9	8521.51	6873.31	9035.35	19276.3	16893.4
A0A087WXM9	Meiosis-specific kinetochore protein	0	MEIKIN	75632.1	58276.1	87333.4	74830	80179.9	86466.2	82731.2	64454.1	43648.1	48777.2	70523	71821.5	43433.8	57338.8	14496.6	150511	182604	116896	166059	142321
A0A0A0MRZ8;P04433	Immunoglobulin kappa variable 3D-11;Immunoglobulin kappa variable 3-11	0	IGKV3D-11;IGKV3-11	1.2585e+06	1.01386e+06	612570	749737	1377986	1.21636e+06	543075	490972	885550	937733	474106	388181	1.04259e+06	1.11714e+06	591822	590831	599719	451856	974441	989878
A0A0A0MS14	Immunoglobulin heavy variable 1-45	0	IGHV1-45	54438.5	61455.8	40724.7	39288.7	86231.6	83579.8	37061.8	35043	53808.8	51827.2	58050.7	62493.6	71320.3	70931.3	70233.6	57475.6	107912	152736	45083.7	42586
A0A0A0MS15	Immunoglobulin heavy variable 3-49	0	IGHV3-49	110899	114414	123230	111519	171902	194582	62280.4	73905.4	145565	156778	34195.5	29774.9	240615	244373	94814.1	103552	119192	110355	45872.4	38710.1
A0A0A0MT36	Immunoglobulin kappa variable 6D-21	0	IGKV6D-21	4397.2	3786.36	72368.9	60682.2	2172.99	2020.19	4888.26	4109.88	6070.64	6408.53	12416.7	13549.1	6180	5339.35	5308.95	4718.6	7346.6	5587.61	14736.6	12481.8
A0A0A0MT89	Immunoglobulin kappa joining 1	0	IGKJ1	15196.4	15882.9	10460.3	13079.8	9385.24	5892.59	17198.2	12884	35096.6	21179.6	25235.8	24200.1	25736.5	30802.1	11454.1	16662.1	19375.8	19085.6	19782	21049.2
A0A0B4J1U3	Immunoglobulin lambda variable 1-36	0	IGLV1-36	4907.49	3410.34	15011.4	14984.2	7506.07	6210.15	19050.5	16060.5	13554.8	11917.3	7391.31	7307.09	11779.8	11940.4	14993.2	13808.4	3310.81	3292.44	4567.32	4541.24
A0A0B4J1U7	Immunoglobulin heavy variable 6-1	0	IGHV6-1	42112	52565.3	36017.7	42717.5	65930.4	55809.8	36759.7	37378	90161.6	83824.4	49659.3	51143.4	102446	94864	26209.8	28743.9	43029.5	41625.7	53827.9	52439.5
A0A0B4J1V0	Immunoglobulin heavy variable 3-15	0	IGHV3-15	31445	28325.6	34140.9	31950.4	26100.4	23978.6	40902.7	40695.9	35538.3	30030.7	27564.4	24992.1	25487.5	34733.1	22123.4	18192.3	20226	19815.4	23648.3	20297.2
A0A0B4J1V1	Immunoglobulin heavy variable 3-21	0.000355619	IGHV3-21	7438.52	6822.04	12060.2	9306.05	3874.57	3740.58	2620.28	5984.28	9342.37	11537.8	4895.11	NaN	14163.6	17207.5	6277.31	5031.76	2770.56	3227.3	6100.02	3374.08
A0A0B4J1V2	Immunoglobulin heavy variable 2-26	0	IGHV2-26	21772.6	17349.6	9799.9	11233	13133.6	12743.6	16677.8	14256.9	17770.2	17451.4	13167.5	14741.2	65817.2	68411.3	8324.39	7813.68	10179.8	8430.61	19892.2	22724.6
A0A0B4J1V6	Immunoglobulin heavy variable 3-73	0	IGHV3-73	374445	477000	333937	354950	396045	353320	212105	197159	395872	391484	259278	249402	458738	455846	169950	230868	206639	201196	170964	172237
A0A0B4J1V7	Probable non-functional immunoglobulin heavy variable 7-81	0.00717703	IGHV7-81	NaN	4070.15	NaN	NaN	NaN	NaN	NaN	NaN	NaN	NaN	NaN	NaN	NaN	NaN	NaN	NaN	NaN	NaN	NaN	NaN
A0A0B4J1X5	Immunoglobulin heavy variable 3-74	0	IGHV3-74	231748	366887	197185	265930	287479	233225	323170	295089	313795	312052	197546	171821	350482	345637	133036	154821	163061	132831	121354	115128
A0A0B4J1X8	Immunoglobulin heavy variable 3-43	0	IGHV3-43	8900.16	6827.29	21692.8	21997.2	11589.7	10835.9	14279.7	13042.8	16554.2	17706.7	23993.9	23719	40477.3	22929.8	21445.2	31720	13575.1	17247.3	25081.1	25191
A0A0B4J1Y8	Immunoglobulin lambda variable 9-49	0	IGLV9-49	13616.4	18377.5	50950.8	56896.9	13411.6	14778.4	18951	17475.4	36893	43460.8	28164.5	24412.9	99870	93084.1	66085.3	46635.8	5936.61	7240.55	70658.7	67833.5
A0A0B4J1Y9	Immunoglobulin heavy variable 3-72	0	IGHV3-72	547312	497112	397510	381152	267262	310036	310806	286139	535835	489901	270043	254773	759033	814413	199992	255667	171356	193661	161617	148585
A0A0B4J2D9;P0DP09	Immunoglobulin kappa variable 1D-13;Immunoglobulin kappa variable 1-13	0	IGKV1D-13;IGKV1-13	51918.2	62207.3	14257.4	14319.1	NaN	13527.5	28009.3	29848.1	NaN	NaN	32248.7	21655	20535.3	15158.8	13782.4	9704.31	NaN	9730.62	17915.8	NaN
A0A0B4J2H0	Immunoglobulin heavy variable 1-69D	0.0016835	IGHV1-69D	17147.6	19709.2	14581.9	18676.8	12881.4	11335.7	10678.4	12223.6	15562.5	14157.9	10981.6	12025.1	129476	150755	130727	137306	6133.28	5543.83	28001.3	31574.1
A0A0C4DH24	Immunoglobulin kappa variable 6-21	0.00136939	IGKV6-21	12791.3	13492.1	9350.29	19165.8	3391.23	3916.09	3205.7	2291.49	9794.88	10994.7	10116.9	11500	1909.45	4624.01	5803.34	11612.8	5838.71	8266.04	14074.6	12391.7
A0A0C4DH25	Immunoglobulin kappa variable 3D-20	0.00406123	IGKV3D-20	567869	261254	250047	256868	126439	127544	128708	109564	167429	162794	443726	140253	232703	200485	900431	188035	130418	142775	134739	151105
A0A0C4DH29	Immunoglobulin heavy variable 1-3	0.0016835	IGHV1-3	21002.5	24276.9	12418.6	12968.2	9446.24	10749.5	17601.9	17196.2	14963.3	19893	12955.6	19087.9	22799.7	9214	23077.3	22932.4	24503.1	22125.1	49314.7	25173.2
A0A0C4DH30	Probable non-functional immunoglobulin heavy variable 3-16	0.00969448	IGHV3-16	45152.5	50241.7	39757.3	36227.7	34411.7	36092.9	31616.4	40561.4	24612.7	41527.1	123615	125822	37663.1	55426.2	37087.9	52444.5	NaN	NaN	25265.9	40116.7
A0A0C4DH31	Immunoglobulin heavy variable 1-18	0	IGHV1-18	15514.8	14993.9	23719	24587.1	15008.4	14343.5	12453.3	15568.4	26726.6	24094.9	10335.1	11329.6	23700.3	27688.3	49236.6	51104.6	65610.1	67155.7	43289.2	42678.6
A0A0C4DH32	Immunoglobulin heavy variable 3-20	0.00406123	IGHV3-20	6131.9	7065.87	4707.05	5355.99	611.042	NaN	NaN	NaN	NaN	1528.65	1540.83	NaN	3065.33	5079.93	NaN	NaN	2795.98	3085.56	5433.11	5149.81
A0A0C4DH33	Immunoglobulin heavy variable 1-24	0	IGHV1-24	34232.4	34002.1	28983.2	32869.8	16521	16444.3	33313.4	38426.6	24742.1	22785.8	17958.9	18939.1	46464.5	47537.6	19371.8	20854.2	17785.8	17093.7	8571.33	8067.1
A0A0C4DH34	Immunoglobulin heavy variable 4-28	0	IGHV4-28	227309	228533	113892	134327	74002.2	81807.2	81893.9	71315	117245	105616	66906.2	65739.8	153555	158811	86433.9	82504	80909.9	77746.5	172389	150964
A0A0C4DH35	Probable non-functional immunoglobulin heavy variable 3-35	0.000355619	IGHV3-35	159519	124666	162354	120451	253298	196052	134881	110029	292838	269926	183625	203848	151322	95659.1	136965	126426	98429.4	101169	181115	193366
A0A0C4DH36	Probable non-functional immunoglobulin heavy variable 3-38	0	IGHV3-38	59032.3	60677.6	56754.1	53776.6	46901.2	40479.6	53239.7	35805	67268.4	45034.3	26558.7	42918	185759	147825	28983.6	64427.7	143081	147709	71472.4	68635.9
A0A0C4DH38	Immunoglobulin heavy variable 5-51	0	IGHV5-51	114564	104690	95788.5	94267.9	118048	112344	100284	110117	234905	230560	87462.9	86966.9	286435	322350	140856	126181	138019	137143	92865.8	93660.9
A0A0C4DH41	Immunoglobulin heavy variable 4-61	0	IGHV4-61	520882	553125	517617	450379	305402	342081	349796	326634	490513	427543	383275	368608	729560	874812	370439	366144	328087	322273	436048	411772
A0A0C4DH43	Immunoglobulin heavy variable 2-70D	0	IGHV2-70D	20354.9	21908.1	32290.5	33520.4	22533.2	26514.7	18332.5	18742.8	46990.2	56423.6	20575.8	25769.9	95061.6	94281.8	46460.5	47570.2	43799.5	43526.5	27239.8	26230.5
A0A0C4DH67	Immunoglobulin kappa variable 1-8	0	IGKV1-8	161027	139062	156663	131221	136225	134152	116633	127829	150820	149054	144104	159341	176540	129121	139369	141892	73498.6	83508.8	122547	124449
A0A0C4DH68	Immunoglobulin kappa variable 2-24	0	IGKV2-24	251718	188915	73485.1	67904	120492	108542	144508	135769	239541	239186	142583	131234	325491	391670	144258	109169	109797	77944.8	146526	115305
A0A0C4DH73;P01611	Immunoglobulin kappa variable 1-12;Immunoglobulin kappa variable 1D-12	0	IGKV1-12;IGKV1D-12	94504.3	91572.4	95366.4	99348.2	76398.3	80669.5	64312.4	60998.9	101878	91196.7	61834.9	59828.4	83975.2	133413	73917.6	60795.6	53964.5	56929.6	74073.1	67858.5
A0A0G2JMI3	Immunoglobulin heavy variable 1-69-2	0	IGHV1-69-2	30017.6	5754.66	23396.9	34449.4	29437.3	30245.9	24727.9	17958.5	44941.9	46981.2	18342.5	21112.1	142879	55342	25906	22391.5	27594.6	13812.2	51055.9	63365.7
A0A0G2JS06	Immunoglobulin lambda variable 5-39	0.00380469	IGLV5-39	39814.8	50532.6	9770.9	15809	58481	38760.6	14154.8	17962.8	65283.5	60404.9	9745.62	11626.4	7421.72	11774.4	15892.8	14910.2	77319	68765.8	87712.2	59829.7
A0A0J9YX35	Immunoglobulin heavy variable 3-64D	0	IGHV3-64D	117636	123309	118807	108453	92570.4	92128.1	114547	104039	224932	162353	83957.5	57690.6	93564.2	103951	90841.1	116356	92194.6	91582.4	77408	87413.1
A0A0J9YXX1	Immunoglobulin heavy variable 5-10-1	0	IGHV5-10-1	50283.3	71001.4	38767.6	43118.3	17313.1	15203.2	69514.6	79784.1	56720.6	54119.8	17694.6	20130.4	15920.7	19215.6	75629.9	43850	57520.5	48671.7	5532.02	7092.29
A0A0K0K1C0;A0A584;A0A5A6	T cell receptor beta variable 11-1;T cell receptor beta variable 11-2;T cell receptor beta variable 11-3	0	TRBV11-1;TRBV11-2;TRBV11-3	9482.29	12429.5	6670.15	7438.54	3516.08	11698.1	11066.7	11299	7703.2	11644.5	9782.63	9226.01	6837.92	5055.16	NaN	4506.86	15880.1	15798.6	22171.5	19602.2
A0A0U1RQF7	DPEP2 neighbor protein	0	DPEP2NB	129444	137672	31668.2	33167.3	55662.3	53339.9	53153.5	61678.2	32600.4	34809.3	281866	295942	270440	269707	183257	88202	300182	276588	49674.9	52399.3
A0A1B0GTC6	Uncharacterized protein C3orf85	0	C3orf85	19657.3	9034.17	13356.1	11985.4	25147.1	17916.2	26857.6	29275.9	3724.6	NaN	7369.32	9035.17	9764.34	14239.3	23854	20017.2	11011.2	14311.6	6633.02	11038.4
A0A1B0GTH6	Casein kinase II subunit alpha'-interacting protein	0	CSNKA2IP	37098.1	42295.5	24457.7	27445.4	31880.9	39605.1	30754.2	36863.3	30489.4	28677.9	29767.3	28255.7	51469.5	48615.1	32287.4	49834.2	30895.1	38114.2	43334.3	61705.8
A0A1B0GV03	Golgin subfamily A member 6-like protein 7	0	GOLGA6L7	88501.9	100214	84851.7	91606.1	99664.5	97654	88580.9	86883.9	95395.8	94441.6	113956	105636	104950	116468	102933	98893.6	104106	102036	113149	113026
A0AVI2	Fer-1-like protein 5	0	FER1L5	115964	112514	95382.6	87593.5	105527	118258	99430.4	106093	97899.3	83779.4	103423	121635	128612	133651	101390	105965	135150	164124	101323	101995
A0PJY2;A0PJY2-2;A0PJY2-3	Fez family zinc finger protein 1;Isoform 2 of Fez family zinc finger protein 1;Isoform 3 of Fez family zinc finger protein 1	0	FEZF1	29268.8	24906.6	15366.1	15783.9	16432.6	17004.9	15684.4	24128.8	23003.1	22253	19378.6	16561.2	23109.5	16938.8	15583.5	15596.8	17207.3	13144	6657.01	11455.4
A1A4F0;A1A4F0-2;A1A4F0-3;A1A4F0-4	Putative uncharacterized protein SLC66A1L;Isoform 2 of Putative uncharacterized protein SLC66A1L;Isoform 3 of Putative uncharacterized protein SLC66A1L;Isoform 4 of Putative uncharacterized protein SLC66A1L	0.000355619	SLC66A1L	NaN	NaN	14839.7	16841.9	11687.7	19238.4	17001.3	9499.28	10765.1	11503.4	25916.9	845.32	13641.2	2577.62	NaN	NaN	NaN	15719.7	3589.41	8185.31
A1IGU5	Rho guanine nucleotide exchange factor 37	0	ARHGEF37	246416	166210	187553	204188	246314	254219	252101	249128	224778	231376	177541	150475	233821	258018	121947	147051	232101	156950	161601	157903
A1L4H1	Soluble scavenger receptor cysteine-rich domain-containing protein SSC5D	0	SSC5D	68986.9	66089.4	68058.1	69582.7	67106.3	72552.2	67474.4	63976.1	65241	71856.4	66988.7	73163.8	69734.3	67433.4	90636.8	83908.8	117206	110527	53335.8	50255.9
A1X283	SH3 and PX domain-containing protein 2B	0	SH3PXD2B	302397	357910	241770	247510	387347	351241	398121	335661	209013	146239	328839	336816	323249	388477	530542	406163	566781	426541	502083	449061
A2A2Y4;A2A2Y4-2;A2A2Y4-5	FERM domain-containing protein 3;Isoform 2 of FERM domain-containing protein 3;Isoform 5 of FERM domain-containing protein 3	0.00634058	FRMD3	1091678	420016	1.00279e+06	918238	916846	826331	807024	753480	967305	178692	799911	751667	988724	1.12986e+06	378459	1.00441e+06	24973.9	989415	558165	701224
A2A3K4;A2A3K4-2	Protein tyrosine phosphatase domain-containing protein 1;Isoform 2 of Protein tyrosine phosphatase domain-containing protein 1	0	PTPDC1	103370	117626	145240	142568	132486	134454	143628	194889	112319	136074	116402	124423	131684	156964	138322	123370	143161	117367	123587	132477
A2A3L6	Tetratricopeptide repeat protein 24	0	TTC24	69904.4	74208.4	92219.6	81843.6	79842.8	81015.1	78837.4	91275.9	49163.6	71102.7	85826	126208	125161	152353	138661	149592	125939	134078	116273	81653
A2IDD5;A2IDD5-2;A2IDD5-3;A2IDD5-4;A2IDD5-5;A2IDD5-6	Coiled-coil domain-containing protein 78;Isoform 2 of Coiled-coil domain-containing protein 78;Isoform 3 of Coiled-coil domain-containing protein 78;Isoform 4 of Coiled-coil domain-containing protein 78;Isoform 5 of Coiled-coil domain-containing protein 78;Isoform 6 of Coiled-coil domain-containing protein 78	0.00432499	CCDC78	226351	214277	248675	198497	158602	139153	245656	243593	219224	96953.7	242374	238285	252672	240815	75678.5	121139	186362	180658	326678	348537
A2NJV5	Immunoglobulin kappa variable 2-29	0	IGKV2-29	664743	686222	1.73296e+06	1776435	1081071	1.0508e+06	1.44604e+06	1.38481e+06	887513	956974	818915	814255	1.34853e+06	1.29035e+06	518630	360028	504714	511682	671082	662336
A2RTX5	Threonine--tRNA ligase 2, cytoplasmic	0	TARS3	202625	232909	205172	216344	187330	184382	168970	154367	182472	179678	257561	261784	270149	219236	253555	269888	218912	268431	204118	220493
A2RU54	Homeobox protein HMX2	0	HMX2	1.27867e+06	1.23951e+06	902220	1.03805e+06	1.09939e+06	1.34748e+06	1.04921e+06	1.10325e+06	989698	915084	1.19349e+06	1414077	1.49551e+06	1.70918e+06	1.66263e+06	1.42895e+06	1.24594e+06	1.36299e+06	2.105e+06	2152905
A2RU67	Protein FAM234B	0	FAM234B	77109.2	78454.6	69370.3	70318.3	102876	78937.5	114958	112296	86898.7	81292.8	78028.6	78277.2	91626.4	67078.4	59219.3	88842.8	53890.3	57517	120454	91851.6
A2RUB1	Meiosis-specific coiled-coil domain-containing protein MEIOC	0	MEIOC	85203.4	88465.5	134175	119931	121023	138199	88704.5	93041.4	106616	100128	126160	98672.2	145079	127638	89000	109333	110249	111762	85799.2	81943.3
A2RUQ5	Uncharacterized protein C17orf102	0.0049125	C17orf102	6632.34	7942.56	4691.66	5003.13	2822.44	7612.85	5515.59	5900.34	5149.48	6136.79	7866.24	5545	3725.58	3966.46	9173.12	6374.53	3971.5	2415.86	6588.1	8601.8
A4D1B5-2	Isoform 2 of Gamma-secretase-activating protein	0.00432499	GSAP	26669.1	26825.1	28741	23769.2	36356.7	36623.3	29644.6	31676.4	26001.7	27570.3	83957.7	89224.1	44821.2	44304.3	62909.9	58872.3	60332.4	62230.1	82076.4	76822
A4D1E1	Zinc finger protein 804B	0	ZNF804B	120128	137182	130032	105516	158412	137079	130126	114749	99607.8	146927	152363	158238	148050	139318	111238	145450	132578	143863	189423	138505
A4D1E9;A4D1E9-2	GTP-binding protein 10;Isoform 2 of GTP-binding protein 10	0	GTPBP10	1.11372e+06	1.16368e+06	1.07051e+06	1.11019e+06	1.06564e+06	1.25335e+06	1.10695e+06	1206010	1.12731e+06	1.13961e+06	915392	881133	1.28771e+06	1.12184e+06	1.14772e+06	1.12534e+06	1.04729e+06	1.09133e+06	1.16803e+06	1.25772e+06
A4D1F6	Leucine-rich repeat and death domain-containing protein 1	0	LRRD1	30385.7	26927	34806.2	28115.7	32072.6	34101.3	28129	23052.7	31509	30800.2	24822.7	49038.6	41047.6	28055.7	23345.9	31499.2	33619.1	45171.5	34803.9	40231.1
A4D1S0;A4D1S0-2	Killer cell lectin-like receptor subfamily G member 2;Isoform 2 of Killer cell lectin-like receptor subfamily G member 2	0	KLRG2	55450.9	66550.8	37295.9	36160.4	51259.7	49419.2	44582.3	43153.4	34558.9	30543.6	20307.4	39898.9	54002.6	67696.2	27339.4	36463.3	42676.1	53312.6	87153.2	91887
A4D2B8-2	Isoform 2 of Putative postmeiotic segregation increased 2-like protein 1	0.00406123	PMS2P1	132412	91924.4	86033.6	120502	130060	117733	125436	128296	133303	134197	116879	128836	116244	124070	103573	110231	134490	116138	105431	99212.5
A4FU69;A4FU69-2;A4FU69-3;A4FU69-4;A4FU69-5	EF-hand calcium-binding domain-containing protein 5;Isoform 2 of EF-hand calcium-binding domain-containing protein 5;Isoform 3 of EF-hand calcium-binding domain-containing protein 5;Isoform 4 of EF-hand calcium-binding domain-containing protein 5;Isoform 5 of EF-hand calcium-binding domain-containing protein 5	0.00261267	EFCAB5	61260	60194.6	NaN	NaN	50360.3	49093.2	23576.7	28514.7	NaN	1799.33	79740.3	87540.5	29417.4	10612.5	18426.9	231234	111310	166506	80450.8	123888
A5A3E0	POTE ankyrin domain family member F	0	POTEF	282021	233766	257048	147681	249425	267213	265224	226865	211724	250001	412641	242456	199338	336220	495235	353499	307941	337510	195034	400457
A5D8T8;Q8NCF0;Q8NCF0-2	C-type lectin domain family 18 member A;C-type lectin domain family 18 member C;Isoform 2 of C-type lectin domain family 18 member C	0	CLEC18A;CLEC18C;CLEC18C	43556.4	39575.5	44236.3	41623.8	38034.1	40010.1	33693.6	38626.6	43317.8	46351.8	39832.4	33059.2	53673.5	46633.8	33465.2	40154.4	45767.6	44640.9	41202.1	41890.3
A5D8W1-5	Isoform 5 of Cilia- and flagella-associated protein 69	0	CFAP69	16186.7	19174.2	17185.2	20668.7	18629.9	29295	26919.8	29449.6	26042.9	20045.9	23105.8	22561.9	26508.5	26394.5	34763.6	29068.7	17397.4	25490.2	17606.3	19494.3
A5PL33;A5PL33-2	Protein KRBA1;Isoform 2 of Protein KRBA1	0	KRBA1	184206	179128	230713	216635	191382	195193	157874	185380	162657	160406	118599	105130	217505	262557	344850	224104	235179	244839	223941	240232
A6BM72-3	Isoform 3 of Multiple epidermal growth factor-like domains protein 11	0	MEGF11	162042	101916	71385.3	64893.6	96831.9	95956.1	66097.6	58342.8	78806.7	72869	72644.6	85891.6	74907.4	111435	99345.3	58031.2	64148.4	103379	103679	120356
A6H8Y1;A6H8Y1-7	Transcription factor TFIIIB component B'' homolog;Isoform 7 of Transcription factor TFIIIB component B'' homolog	0	BDP1	1.25692e+06	1.25735e+06	1.16223e+06	1000619	1211864	1.35882e+06	1.10873e+06	968185	1.01731e+06	983472	1.12549e+06	1187604	1.31608e+06	1.4605e+06	1.03688e+06	1161982	1.05407e+06	1.01442e+06	1.04888e+06	1.01614e+06
A6NCC3;F8WBI6;H3BV12	Golgin subfamily A member 8O;Golgin subfamily A member 8N;Golgin subfamily A member 8Q	0	GOLGA8O;GOLGA8N;GOLGA8Q	56829.6	47477.4	42964	37945.1	46325.1	42741.9	50614.7	51768.3	33870.2	42137.5	56785.6	53001.6	47842.7	56696.2	40833.3	58088.7	59821.7	73732	46537.5	45051
A6ND36	Protein FAM83G	0.000355619	FAM83G	420872	589145	406177	384654	318706	394851	341870	383317	465498	673717	462505	366926	208596	289335	279455	241306	381372	367310	360003	311039
A6ND91	Putative L-aspartate dehydrogenase	0.00432499	ASPDH	58381.4	58377.4	72183.9	69922.5	66390	71794.1	68439.1	57550.1	65752.6	69366.3	49786.8	56914.9	108076	104911	60496.5	48644.7	51343.4	56404.8	62798.3	66881.5
A6NDU8	UPF0600 protein C5orf51	0.00349428	C5orf51	48011.2	39451.3	93606	89545	65061.5	53264	38765.5	27768.5	57106.5	94545.2	36283.8	16755.3	40075.7	41326.9	83418.8	31568.1	24334.4	34164.3	40584.6	46659.5
A6NEF3;A6NEY3	Golgin subfamily A member 6-like protein 4;Putative golgin subfamily A member 6-like protein 3	0.00318167	GOLGA6L4;GOLGA6L3	9590.83	9217.24	12005.9	10192.6	5318.76	7633.73	9717.91	9059.78	12297	2498.89	21085.6	17280.4	11707.8	15897.3	8388.47	20522.6	13607.5	15104.4	19027.3	16417.5
A6NEK1	Arrestin domain-containing protein 5	0	ARRDC5	101548	104796	121092	126215	133427	156172	135171	133928	116508	109870	111026	116102	97812.3	124044	108208	120691	103054	114000	127407	127868
A6NFH5	Fatty acid-binding protein 12	0.00940623	FABP12	2323.35	NaN	NaN	NaN	1862.06	611.713	NaN	138.409	1223.15	NaN	3742.94	3161.05	2008.89	2606.02	NaN	3002.04	5337.59	NaN	NaN	NaN
A6NGA9	Transmembrane protein 202	0	TMEM202	3.00626e+06	2320834	2.96101e+06	3440003	2.7401e+06	4.11361e+06	2.78675e+06	2.82582e+06	2.58383e+06	2.54776e+06	2270857	2.23676e+06	3.04627e+06	2977784	2.75898e+06	2.91241e+06	2.59421e+06	2732598	4.46852e+06	4962722
A6NGJ6;A6NI03	Tripartite motif-containing protein 64;Putative tripartite motif-containing protein 64B	0.00520196	TRIM64;TRIM64B	29684.5	35309.5	26114.5	29513.6	35022.4	27707.5	40234	29758.7	27881.1	16803.2	27493	30239.9	32002.6	33076.1	19578.4	29840.5	28838.5	34084.7	24348.9	32350.5
A6NGW2	Putative stereocilin-like protein	0	STRCP1	71651.5	83978.1	50841.3	52871.4	69800.6	68403.1	68469.1	58913	51659.3	47720.4	72033.5	85792.3	90464.8	120894	53642.5	47812	58890.2	50009	88861.5	71576
A6NI28	Rho GTPase-activating protein 42	0	ARHGAP42	715236	804304	572290	508366	723822	699719	754345	740819	606534	605111	708735	663278	681378	668845	721800	705772	859854	909310	804912	861389
A6NI72;A8MVU1;P14598	Putative neutrophil cytosol factor 1B;Putative neutrophil cytosol factor 1C;Neutrophil cytosol factor 1	0.000355619	NCF1B;NCF1C;NCF1	NaN	NaN	NaN	NaN	NaN	NaN	NaN	NaN	NaN	NaN	NaN	NaN	NaN	NaN	NaN	NaN	NaN	NaN	7500.97	7531.23
A6NIN4	RING finger protein 227	0.00229961	RNF227	45929.9	42892.8	54859.5	33883.3	29820.2	38338.1	25072.6	27264.6	65851.5	29766.1	29962.4	30762.5	37193.1	51661.9	30732.5	59837.7	34005.7	38113.7	39053.8	26931.7
A6NIY4	Speedy protein E5	0	SPDYE5	5158.36	4786.14	3820.26	6603.93	4852.78	7462.57	6687.26	7886.99	3783.75	6034.32	6329.92	5964.38	4800.2	5478.62	4176.56	5827.5	4940.53	5135.64	5396.06	5391.98
A6NJ46	Homeobox protein Nkx-6.3	0	NKX6-3	1.03557e+06	743486	1.15101e+06	2.16658e+06	2670473	912337	886323	2645828	1.09825e+06	1.11275e+06	798856	784154	820807	1.14375e+06	1.02945e+06	988446	1.94909e+06	997761	894286	1.23672e+06
A6NJL1	Zinc finger and SCAN domain-containing protein 5B	0.000355619	ZSCAN5B	75639.1	76168.7	92395.1	86684.1	92258.7	95696	129199	98197.8	103600	88049.6	115480	108829	182653	147059	75198.3	66330	85695.8	93683.4	53178.7	91111.4
A6NJZ7;A6NNM3	RIMS-binding protein 3C;RIMS-binding protein 3B	0	RIMBP3C;RIMBP3B	40631.8	41989	47564.1	54756.4	47520.8	43277.2	46141	38517.3	35683.1	35927.2	53381.8	57355.5	61160	54256.8	54938.3	61381.4	60261.3	56623.3	58146.6	52789
A6NK02	Putative tripartite motif-containing protein 75	0	TRIM75P	57804.8	66450.6	52289.5	57333.9	63489.3	69381.4	67224	68048.5	60166.6	57028.3	63740.4	59709.8	80390.4	74802	50588.5	64880.3	66386.1	52128	89537.5	94120.9
A6NK53	Zinc finger protein 233	0	ZNF233	25793.7	21363.8	22196.4	21516.6	25481.1	24487.1	21033.6	20276.3	24712.1	17771	22961.1	26410.7	19851.2	19594.6	26391.4	20262.9	25489.8	22977.3	18367.1	19473.2
A6NKB5	Pecanex-like protein 2	0	PCNX2	669282	658681	821784	793917	780257	816996	772761	814542	791798	735648	683693	820685	844262	850088	657895	755421	825669	818854	688268	840156
A6NKD9	Coiled-coil domain-containing protein 85C	0	CCDC85C	46808.5	43187.3	69160.7	74742.2	65085.2	65695.8	60655.2	43640.3	69409.2	51350.3	64985.6	56885.8	60284.9	53919.4	50603.3	56708.2	58358.5	43790	67034.7	68340.3
A6NKL6	Transmembrane protein 200C	0.000355619	TMEM200C	184022	208600	174865	193587	194173	215174	171725	166405	174379	160772	197178	187123	203048	208731	189617	171621	147352	199389	156813	174383
A6NKQ9;A6NKQ9-2;P0DN86;P0DN86-2;P0DN87;Q6NT52	Choriogonadotropin subunit beta variant 1;Isoform 2 of Choriogonadotropin subunit beta variant 1;Choriogonadotropin subunit beta 3;Isoform 2 of Choriogonadotropin subunit beta 3;Choriogonadotropin subunit beta 7;Choriogonadotropin subunit beta variant 2	0.00432499	CGB1;CGB1;CGB3;CGB3;CGB7;CGB2	115415	141624	47662.3	53143.5	29297	NaN	1716.4	54609.5	71023.9	61951.5	61356.7	77248.9	37749.2	NaN	1743.84	NaN	34078.6	36604	30325.2	23531.7
A6NM62	Leucine-rich repeat-containing protein 53	0	LRRC53	15546.6	19456.7	26843.4	29378.9	17867.9	11345.4	11876.9	13897.3	17667.2	14639.3	28250.9	23746.8	12362.2	26845.5	28872.3	14954.6	23117	21660.7	16045.3	16273.5
A6NMB1	Sialic acid-binding Ig-like lectin 16	0	SIGLEC16	64486.9	66615.3	42897.1	65887.3	68674.9	54899	66691.6	62345.2	66861.6	59103	91915.9	86238.7	82721.4	58147.6	126940	61626.5	105357	50371.6	89231.6	124213
A6NMY6	Putative annexin A2-like protein	0	ANXA2P2	135579	86134.6	120427	136265	104697	103991	89679.1	83443.7	88640.8	60957.7	57572.6	53947.5	89984.1	77005.2	111907	82290.2	24855	16714.5	125131	23406.4
A6NMZ2	Sentan	0	SNTN	42078.9	32737.1	30831.1	31075.4	21067.5	24253.3	33054.3	37193.1	28091.9	28153.2	80212.2	72796.4	217996	191995	59089.9	28321.1	53851	47578.4	36223.5	36915.9
A6NNF4	Zinc finger protein 726	0	ZNF726	1.20171e+06	723597	1.30554e+06	1.2872e+06	1308903	1.28783e+06	1.4932e+06	1.50498e+06	1.24064e+06	1.26619e+06	1.18688e+06	1.21834e+06	1.33643e+06	1.36492e+06	1819853	2.50555e+06	1.45082e+06	1.40164e+06	2089343	2.09693e+06
A6NNH2	Protein FAM90A27P	0	FAM90A27P	8676.18	8646.53	8713.59	10814	9925.12	11161.8	9450.68	10532.6	9122.48	9646.84	8035.21	9914.03	10815.2	9763.43	9656.64	9894.97	9651.06	7166.39	10206.1	8897.61
A6NNM8	Tubulin polyglutamylase TTLL13P	0	TTLL13P	97435	75458.2	89654.7	77666.6	91155.7	70560.7	96199.9	96259.4	72913.4	71255.1	85286.5	89625.5	84326.3	91072	88787.4	126164	83283.4	76732.7	76048.1	107941
A6NNT2	Uncharacterized protein C16orf96	0	C16orf96	238297	234005	227624	225598	270344	292524	244878	237784	238916	221134	352964	342653	287185	282379	317744	345640	289912	344104	318465	293822
A6NNY8	Ubiquitin carboxyl-terminal hydrolase 27	0.00318167	USP27X	32064.1	50484.3	65350.4	60872.4	64385	64416.9	45765.8	42311.3	50237.4	17121.2	57919.8	57113.5	57233.9	77297.1	70824.6	22267.8	66269.8	81305.1	133099	52746.7
A6PVC2;A6PVC2-2	Protein monoglycylase TTLL8;Isoform 2 of Protein monoglycylase TTLL8	0.000355619	TTLL8	22707.4	20325.7	24693.6	21672.2	18858.7	22756.8	16966.6	16636.1	12119	21757.4	24221.3	24614.3	23099.4	20545.3	19767.2	20986.8	22651.6	21208.6	23877	28755.7
A6PVL3	Kinocilin	0.000355619	KNCN	46555.1	46888.7	22013.8	20153	47774.8	50715.2	26668.8	25618.7	17235.6	32424.8	40293.8	39108.8	18470.7	43670.3	63659.4	70224.5	33075.2	39666	49342	52187.9
A6QL64	Ankyrin repeat domain-containing protein 36A	0	ANKRD36	507982	475519	463435	484786	418960	476186	452864	464465	474923	456162	578293	564172	687632	606205	558210	521319	529504	582023	465358	478596
A7E2F4	Golgin subfamily A member 8A	0	GOLGA8A	484926	344231	362986	303753	405688	436530	453004	413182	286952	389472	476485	479483	621788	712271	394626	492174	575268	485614	542277	437977
A7E2V4-3	Isoform 3 of Zinc finger SWIM domain-containing protein 8	0	ZSWIM8	83987.6	108325	129220	115442	122286	130960	118848	124850	108592	121501	128782	111116	136150	111752	107728	111176	129636	122947	110137	79050.3
A7MD48	Serine/arginine repetitive matrix protein 4	0	SRRM4	33709.1	52423.2	77500.1	75716.3	55532.8	63115.1	58882.7	79461.3	43603.1	61231.2	58587.6	54092.1	55604.7	60056.9	49831.5	54206.3	35047.3	41904.3	48790.9	74413.4
A8K0R7-5	Isoform 3 of Zinc finger protein 839	0	ZNF839	118834	121221	141538	140350	129669	158157	150314	111360	112623	136932	136810	118536	130813	133914	95585.3	126278	170117	178479	158693	187741
A8K2U0	Alpha-2-macroglobulin-like protein 1	0	A2ML1	173799	166866	212348	211423	215823	197936	227185	188403	240289	243731	219657	210346	228829	225918	243638	204791	260513	237139	191103	166616
A8K8P3;A8K8P3-2;A8K8P3-9	Protein SFI1 homolog;Isoform 2 of Protein SFI1 homolog;Isoform 9 of Protein SFI1 homolog	0	SFI1	118205	100829	99286	91060.6	95645.6	102119	101484	89316.3	111916	113421	104262	95980.6	123777	108648	91031.2	97970.4	94230.5	93091.6	130131	134040
A8MQ27	E3 ubiquitin-protein ligase NEURL1B	0	NEURL1B	222620	207143	198592	210796	201694	200467	180007	171625	190801	151040	218511	220399	276993	194139	191795	207945	226684	204346	300571	333180
A8MQB3	Putative uncharacterized protein LINC02693	0	LINC02693	93823.7	98312.1	62958.8	62262	67893.7	66061.8	77396.8	73508.7	57386.6	54087.9	74438.3	67866.9	66027.2	60374.8	63467.1	68190.4	61687.2	65491.1	73623.3	53812.6
A8MTL9	Serpin-like protein HMSD	0.000355619	HMSD	110772	106547	59581.2	57407.1	92881.5	81749.5	106527	92674.6	65515.9	90601.4	123949	112482	150031	149775	98093.8	144685	130332	115652	187681	180198
A8MU46	Smoothelin-like protein 1	0	SMTNL1	176099	203792	169739	114167	197607	181492	123444	125459	119454	105840	225440	212405	256906	220742	250491	222613	255678	322189	259046	213899
A8MVW5;A8MVW5-2;A8MVW5-3	HEPACAM family member 2;Isoform 2 of HEPACAM family member 2;Isoform 3 of HEPACAM family member 2	0.00318167	HEPACAM2	54134.9	33573.4	49130	56250.6	42154.4	49919.4	50532.2	45085.9	49555.7	53414.6	54270.9	61441.3	51254.9	56386	61045.9	52903.9	95817.5	71625.1	67126.1	44914.7
A8MX76	Calpain-14	0	CAPN14	92662.8	81278.1	83200.9	78713.5	85166.5	108220	107172	101959	91907.8	69416.1	86976.5	79885.7	66679.1	59972.3	81811.5	76711.9	95011.9	95314.3	93112.7	97614.2
A8MXK9;A8MXK9-2	Uncharacterized protein ENSP00000382033;Isoform 2 of Uncharacterized protein ENSP00000382033	0.000700035		66854.4	64385.2	72297.9	58176.3	48388.5	56217.4	63669.7	71539.4	55747.9	47611.4	83445.7	79281.2	82488	75833.5	87997.9	95073.3	23949.3	41532.1	98266.5	95501.2
A8MYA2	Uncharacterized protein CXorf49	0	CXorf49	277899	221674	198147	235016	268730	285496	242704	189785	232190	168882	246958	332330	250101	301480	208896	232954	302178	264723	258575	276183
B1AJZ9	Forkhead-associated domain-containing protein 1	0	FHAD1	2.12604e+06	2.12345e+06	2.35676e+06	2278235	2.22774e+06	2.2847e+06	2.08053e+06	2.08941e+06	2.16255e+06	2284381	2.38172e+06	2.58278e+06	2.47319e+06	2.3582e+06	2.06964e+06	2.28069e+06	2.61938e+06	2272740	2.3782e+06	2.35518e+06
B1AK53	Espin	0	ESPN	35860.5	33376.3	46454.6	40026.3	18966.6	19754.1	51125.1	62602.1	45743.5	18282.1	38080.1	30377.8	52100	77781.6	58856.7	32440.6	69220.6	43725.8	35533.3	58194.9
B2RTY4;B2RTY4-2;B2RTY4-4	Unconventional myosin-IXa;Isoform 2 of Unconventional myosin-IXa;Isoform 4 of Unconventional myosin-IXa	0	MYO9A	143819	143763	139063	137408	132052	138219	153445	153298	151714	122723	174803	180841	160293	172866	167434	158935	166288	172304	172694	160298
B2RXH8;B7ZW38;O60812;P07910;P07910-2;P07910-3;P07910-4;P0DMR1	Heterogeneous nuclear ribonucleoprotein C-like 2;Heterogeneous nuclear ribonucleoprotein C-like 3;Heterogeneous nuclear ribonucleoprotein C-like 1;Heterogeneous nuclear ribonucleoproteins C1/C2;Isoform C1 of Heterogeneous nuclear ribonucleoproteins C1/C2;Isoform 3 of Heterogeneous nuclear ribonucleoproteins C1/C2;Isoform 4 of Heterogeneous nuclear ribonucleoproteins C1/C2;Heterogeneous nuclear ri…	0.000700035	HNRNPCL2;HNRNPCL3;HNRNPCL1;HNRNPC;HNRNPC;HNRNPC;HNRNPC;HNRNPCL4	NaN	NaN	NaN	1847.98	NaN	NaN	2033.22	NaN	NaN	NaN	NaN	NaN	3411.15	2189.58	NaN	NaN	NaN	NaN	4811.14	6144.25
B3EWF7	Laforin, isoform 9	0.00318167	EPM2A	29718.5	28532.4	31776.5	29583.6	16279	19695.2	29616.5	24363.9	50652.5	NaN	20452.5	20302.6	6089.02	4298.38	27919	17043.3	11164.2	14163.9	5123.1	5825.9
B5MCN3	Putative SEC14-like protein 6	0	SEC14L6	644449	734693	79086.5	72365.2	200334	718058	106504	246509	48778.4	45889.8	237142	299910	156734	181754	284820	255531	359704	55817.2	230061	236213
B5MCY1	Tudor domain-containing protein 15	0	TDRD15	3580.62	3021.16	3102.46	2618.2	2850.04	3574.12	2924.41	2592.38	2964.87	3229.24	2975.79	3241.87	4766.84	4054.05	3136.17	3501.43	3759.26	4084.06	3204.91	2485.33
B7Z6K7	Zinc finger protein 814	0	ZNF814	50786.4	17600.1	87478.9	41436.7	76637.9	69158.5	36758.5	42497.4	38868.2	30263.2	78488.1	72548.6	79374.4	118993	78925.7	61954.6	123789	98641.8	102215	91887.9
B7ZAQ6;P0CG08	Golgi pH regulator A;Golgi pH regulator B	0	GPR89A;GPR89B	12080.5	10474.4	13681.2	10508.3	10036.2	11972.7	14189.3	13257.1	11410.1	17133.8	10705	11515.9	12560.6	10898.3	9387.31	10832.3	9538.05	9136.28	9707.46	9000.79
C9JDV5	Putative uncharacterized protein C12orf77	0	C12orf77	73234.1	83565.2	51910.6	55606.7	38746.2	43222.7	65794.7	69501.5	56761.5	60544.6	73722.4	65396.2	57456.4	61989.2	55365.4	53588	67131.8	83037.7	84736.7	67384.1
C9JLR9	Uncharacterized protein C11orf95	0	C11orf95	108383	111445	84042.5	82890.3	102860	79243.3	86640.3	85996.9	84573.4	90437.3	154341	130158	165655	115045	106572	108990	91207.4	91242.9	98360	86651.8
C9JLW8	Mapk-regulated corepressor-interacting protein 1	0	MCRIP1	48120.1	51231.5	21917.2	22429.9	40277.3	34968.8	42363.9	35277.6	24700.8	21589	77605.2	79739	72586	74694.8	64094.1	45786.6	43351.9	42674.4	32701.8	7909.83
D3W0D1	Killer cell lectin-like receptor subfamily F member 2	0.000355619	KLRF2	43052.2	43854.5	36592.2	25392.3	36824	34091.7	40438.4	48576.9	41593.5	44683.8	47028.2	48900.1	46669.6	50239.3	20738.9	30451.9	35380.6	29690.4	31118	26792
D6REC4	Cilia- and flagella-associated protein 99	0	CFAP99	593431	653136	382472	395433	458799	585761	481797	516832	303742	417097	517142	666869	524345	546778	644870	463592	717791	832106	755439	754027
D6RGH6	Multicilin	0	MCIDAS	NaN	NaN	NaN	NaN	NaN	NaN	NaN	NaN	NaN	NaN	11792.3	12854.3	1237.86	2952.05	10437.9	14237.7	5606.24	4501.58	11309.9	8127.24
E5RG02	Putative serine protease 46	0	PRSS46P	30264.7	30047.2	7860.96	43178.6	77657.1	51658.9	39040.3	16649.7	45370.2	13477.9	34963	73102.7	23987.1	57042.9	21777.5	19176.7	73950.5	26966.3	26761.2	32001.3
E9PAV3	Nascent polypeptide-associated complex subunit alpha, muscle-specific form	0	NACA	547130	600493	821720	674552	763361	770652	569933	486748	697642	662618	388030	311201	810687	754205	512172	488890	556408	602287	394566	388515
F5H4B4	Protein FAM227A	0	FAM227A	74878.6	79500.7	84662.2	98361.8	94306.6	80458.7	80838.8	86922.3	91846.7	90517.1	77412.9	69057	97289.6	97798.3	101534	95135.1	87962.7	90225.7	97871	90642.8
H7BZ55	Putative ciliary rootlet coiled-coil protein 2	0	CROCC2	2.29774e+06	2476044	3.13468e+06	3.35552e+06	3389099	3.26886e+06	3.10519e+06	3.01853e+06	2.75593e+06	2.50078e+06	2.99616e+06	3.1181e+06	3057621	2.55819e+06	2.87859e+06	2940679	3.06067e+06	2968046	3.20565e+06	2.60016e+06
M0R2J8	Doublecortin domain-containing protein 1	0	DCDC1	1606398	1.64135e+06	1.50195e+06	1.52803e+06	1.32193e+06	1.34748e+06	1.49108e+06	1.21593e+06	1267340	1.14562e+06	1.39468e+06	1.4158e+06	1.72996e+06	1.67024e+06	1.16634e+06	1.27969e+06	1.48804e+06	1.57665e+06	1.28202e+06	1554516
O00139-4	Isoform 4 of Kinesin-like protein KIF2A	0	KIF2A	13479.1	19463.8	16015.1	17519.2	16497.4	15642.3	16690.6	14846.4	16748.9	16088.1	17737.7	17964.7	20160.7	16668.2	18361.8	15578.7	15492	18676.6	19733.4	18118.6
O00142-6	Isoform 6 of Thymidine kinase 2, mitochondrial	0.000355619	TK2	43176.6	46144.1	49108.3	55036.8	46086.2	55072.8	49972.8	42213.3	43004	46960.1	45760.4	44990.2	40926.5	38458.5	35812.9	34303.6	40378.2	43925.2	41572.4	46928.7
O00144	Frizzled-9	0.000355619	FZD9	49780	55577.7	51514.5	42353	59343.8	82797.6	69487.2	36536	41162.4	39224.6	72726.8	106179	62222.9	72750.1	89535	30538.5	99973.1	73240.2	71182.7	72531.5
O00154	Cytosolic acyl coenzyme A thioester hydrolase	0.00659472	ACOT7	24937.4	22105	4717.15	136270	188801	217110	151893	157737	155896	NaN	NaN	73232.3	80230.2	106576	33613.6	49075	NaN	17990.3	282804	290318
O00165;O00165-2	HCLS1-associated protein X-1;Isoform 2 of HCLS1-associated protein X-1	0	HAX1	22994.8	16380.5	4471.42	8923.75	11941.7	13179.6	12000.1	11775.6	15084.5	13494.5	16785	14921.8	10810.5	9352.03	8295.76	14572	9748.65	7407.19	13612.6	14638.2
O00167;O00167-3	Eyes absent homolog 2;Isoform 3 of Eyes absent homolog 2	0.00829138	EYA2	173202	136377	53873.5	59280.6	69715.7	51964.8	158488	NaN	126635	NaN	64627.6	90265.9	281274	135758	21843.3	90750.8	93273.5	105905	349853	375699
O00187	Mannan-binding lectin serine protease 2	0	MASP2	495470	538293	1360222	1.36835e+06	759501	767445	744035	759593	687878	711955	338065	327879	857078	882229	859963	777273	884998	886222	767312	764287
O00194	Ras-related protein Rab-27B	0.00884173	RAB27B	28051.4	26935.8	23555.9	18702.4	31305	30880.3	24845.3	25581.8	18677.2	18632.7	31284.2	31144.8	43225.4	38001.3	35778.6	33263.1	37666	46913.8	36014.5	NaN
O00204	Sulfotransferase 2B1	0	SULT2B1	78940	79869.5	65119.5	75209.6	77637.8	85268.8	68852.2	66192.4	72913.6	69100	75067.6	84459.9	87921.9	92325.2	77026.5	41682.6	75381.7	63186.6	82504.8	85468.4
O00370	LINE-1 retrotransposable element ORF2 protein	0		153853	176524	177971	188713	198198	171714	166981	189564	188837	198312	215602	201077	227193	191325	175472	183694	233151	236373	285070	260566
O00391	Sulfhydryl oxidase 1	0	QSOX1	455493	475836	662755	648312	553963	525841	581497	548019	493766	500882	527885	492273	616610	625877	679449	632579	603160	616608	737941	727604
O00401	Neural Wiskott-Aldrich syndrome protein	0	WASL	14836.8	14413	7717.13	6833.43	9346.77	9302.49	5304.81	8234.79	7397.96	7784.52	7259.39	7128.24	7583.02	8181.87	8477.6	9069.96	7395.5	5998.5	9048.8	8821.18
O00409;O00409-2	Forkhead box protein N3;Isoform 2 of Forkhead box protein N3	0.000355619	FOXN3	275161	282996	243373	228823	315265	314253	252632	232177	203234	190075	296254	309769	301101	379107	295220	291834	290330	247419	340126	337693
O00410;O00410-3	Importin-5;Isoform 3 of Importin-5	0	IPO5	71484.6	77210.2	55601.8	56218.1	44711.1	60451.2	68786.8	57350.5	58255.5	59977.6	94273.5	86822.8	76155.4	59209.7	106231	106824	115332	106543	92402.1	50205
O00411	DNA-directed RNA polymerase, mitochondrial	0	POLRMT	119042	143893	120806	110508	135281	125715	100418	106975	92485.6	108271	143509	142928	222300	169663	143895	124194	154332	155552	130484	158152
O00443	Phosphatidylinositol 4-phosphate 3-kinase C2 domain-containing subunit alpha	0	PIK3C2A	29340.4	23551.6	24297.8	28466	30108.4	31734.5	22023.5	24706.4	30251.4	28806.1	39160.4	43986.7	38250	43523.8	35705.3	32306.8	34314.7	27222.5	26977	34896.8
O00444;O00444-3	Serine/threonine-protein kinase PLK4;Isoform 3 of Serine/threonine-protein kinase PLK4	0	PLK4	214312	256003	237739	262603	248280	322509	231035	204677	248685	239453	283830	222467	253385	226726	232023	252224	203262	220997	120883	207485
O00445;O00445-2	Synaptotagmin-5;Isoform 2 of Synaptotagmin-5	0	SYT5	113468	114162	155870	140606	151424	153669	193248	133304	154391	145468	182251	203982	141306	164111	227246	176291	208513	201755	176832	124501
O00461	Golgi integral membrane protein 4	0	GOLIM4	94366.4	74869.1	98086.5	98080.3	99373.3	100269	94869.9	95593	93316.2	76268.2	88924.9	80938.9	96805.4	94264.3	94286.2	98887.9	97472.9	94492.2	73440	78594.8
O00463;O00463-2	TNF receptor-associated factor 5;Isoform 2 of TNF receptor-associated factor 5	0	TRAF5	185069	207417	214446	177769	202727	200174	221393	189149	186493	159625	172193	186528	218364	223187	145656	128707	178681	186495	137464	191227
O00468-3;O00468-6	Isoform 3 of Agrin;Isoform 6 of Agrin	0	AGRN	28278.7	23581.8	26769.4	24948	33307.1	35005.7	32038.5	31425	28714.5	28769.9	29152.4	28103.3	32068.3	33678.5	35839.5	30717.1	33604.2	32640.8	42346.6	42300.3
O00469;O00469-2	Procollagen-lysine,2-oxoglutarate 5-dioxygenase 2;Isoform 2 of Procollagen-lysine,2-oxoglutarate 5-dioxygenase 2	0	PLOD2	35032.4	7813.56	11883.6	26546.5	12860	18344.8	9166.06	10054.4	25484.2	21588	27932.7	30102.3	20973	31994.7	12404.7	24074	11200.1	40863.8	15766.8	17803.4
O00472	RNA polymerase II elongation factor ELL2	0	ELL2	351798	379957	319822	276426	431878	410874	458240	406665	336465	317305	400962	349156	432895	382607	326970	378661	365276	417607	338903	249660
O00522-2	Isoform 2 of Krev interaction trapped protein 1	0.00884173	KRIT1	195151	338873	134520	116069	252128	173785	200235	176530	118571	115996	83951.4	83101.4	231294	140177	66260.8	499834	1.43486e+06	75981.3	45273.3	49168.9
O00533-2	Isoform 2 of Neural cell adhesion molecule L1-like protein	0	CHL1	18325	15716.9	17035.2	15484.8	23871.4	22628.6	22445	26598.7	23067.9	22579.1	20276.8	19764.3	18861.9	17471.9	21107.3	19701.8	15585.1	18854.4	18957.8	15247.5
O00590	Atypical chemokine receptor 2	0.000355619	ACKR2	78228.7	96826.2	35658.5	40543.7	89762.3	77683.5	73535.4	70315.2	26495	101478	75048.4	65806.8	137771	82365.9	62586.6	86027.9	93025.3	114412	28730.6	17226.4
O00592;O00592-2	Podocalyxin;Isoform 2 of Podocalyxin	0.0016835	PODXL	4967.2	8020.17	5431.93	4381	2884.84	3221.23	2460.77	3301.48	3584.17	3529.65	3997.27	4936.87	6692.21	7676.93	3951.14	NaN	4564.26	5176.81	NaN	NaN
O00602	Ficolin-1	0	FCN1	32526.6	30510.5	20080.3	20826.1	32404.4	34835.4	24177.2	25400.1	23277.1	18113.3	23504.5	22426.7	10130.8	9070.88	18843.8	22846.6	18927.5	16349.7	21792.8	17004.1
O00622	CCN family member 1	0	CCN1	13283.5	16085.8	NaN	6011.66	2362.05	5894.47	6565.79	1221.16	NaN	7411.2	14336.5	9847.09	9395.38	10271.8	NaN	5827.92	10089.7	7734.61	17960.6	12828.2
O00712-4	Isoform 4 of Nuclear factor 1 B-type	0	NFIB	182140	223543	224929	170898	218307	206274	157988	158888	228377	233244	281289	266246	179794	142487	335340	215579	218728	236770	241179	246840
O00716	Transcription factor E2F3	0	E2F3	29140.5	28192.8	51294.8	31410.5	19453.8	18853.8	35303.7	28725.4	35857.2	29525.2	29113.7	29639.9	35921.7	41279.2	13706.1	25816.7	28193.3	12954.2	32896.4	32100.7
O00754	Lysosomal alpha-mannosidase	0.000355619	MAN2B1	139435	108420	143395	132852	156729	173520	184342	217483	153896	175897	174613	128501	130294	136659	144379	202950	241996	239335	253529	246687
O00763-3	Isoform 3 of Acetyl-CoA carboxylase 2	0	ACACB	760843	790789	661409	637820	580909	651940	704281	690606	636420	654694	702436	746923	824442	835322	788459	677016	668160	744445	780100	788038
O14498	Immunoglobulin superfamily containing leucine-rich repeat protein	0	ISLR	40542.9	41580.8	39690	37338.7	51327	44354.8	41453.1	43353	42390.7	47484.1	36369.4	36097.6	52021.3	40977.2	31042.5	40812.8	41269.3	44406.9	48155	39467.6
O14523;O14523-2	Phospholipid transfer protein C2CD2L;Isoform 2 of Phospholipid transfer protein C2CD2L	0.00318167	C2CD2L	83729.7	63373.6	26654.1	43354.1	80416.4	105198	45231.4	45635.8	55824.9	14161.9	78030.8	62227.8	41866.4	57947.4	99430.8	84397.4	76405.1	133341	97061	99186
O14531	Dihydropyrimidinase-related protein 4	0	DPYSL4	50699.5	65767.2	43784.2	39748.1	62310.6	68396.9	63204.5	66570.6	67543.4	70109.2	56299.7	62991.9	54806.8	72496.7	76777.8	62353.8	90843.5	88472.1	30979.9	66680.8
O14544	Suppressor of cytokine signaling 6	0	SOCS6	32372	28075.1	30023.5	25911.9	30505	33336	34225.3	23675.8	59031.5	20868.1	30094.8	26956.3	26776.6	23057.2	44455	37364.4	29902.5	22605.9	33578	31620.7
O14578-4	Isoform 4 of Citron Rho-interacting kinase	0	CIT	478598	486530	497477	483570	521361	507685	482165	535008	505493	475528	487696	464893	445701	513000	461667	517180	497309	506438	476731	435519
O14593;O14593-2;O14593-3	DNA-binding protein RFXANK;Isoform 2 of DNA-binding protein RFXANK;Isoform 3 of DNA-binding protein RFXANK	0	RFXANK	9946.33	6893.3	15990.2	14536.3	25051.4	14317	79235.7	86093.1	27204.1	9903.32	16069.6	10015.8	19477.8	19580.8	8853.46	22573.7	13119.1	13793	9985.48	11763.8
O14594	Neurocan core protein	0	NCAN	123960	150201	174574	169792	187268	162672	188190	210694	168094	181985	120584	141138	192193	178788	154109	168588	165728	179081	189551	213198
O14607;O14607-3;O14607-4;O14607-5	Histone demethylase UTY;Isoform 3 of Histone demethylase UTY;Isoform 4 of Histone demethylase UTY;Isoform 5 of Histone demethylase UTY	0	UTY	24427.1	36202.2	29355	26884.5	30749.9	29426.5	29649	28861	31448.7	28524	28893.2	27207.6	29302.2	25175.6	37373.1	27533.7	29800.5	25153.8	29051.7	25522.6
O14628-5;O14628-6	Isoform 5 of Zinc finger protein 195;Isoform 6 of Zinc finger protein 195	0	ZNF195	46239.8	36526.2	42648.8	44168.4	56481.6	57605.5	57186.3	60174.8	40015.7	39711.3	41454.5	40310.8	32469.8	35724.8	36175.6	31133.8	39323.5	38871.5	24297	29121.6
O14639-2;O14639-6	Isoform 2 of Actin-binding LIM protein 1;Isoform 6 of Actin-binding LIM protein 1	0	ABLIM1	4909.42	6686.7	4563.61	6636.78	6886.76	5498.68	7436.4	5225.82	7015.71	7366.26	5865.56	7046.34	9380.31	5804.43	4577.65	5026.97	6788.54	5955.67	4700.53	4427.03
O14645	Axonemal dynein light intermediate polypeptide 1	0	DNALI1	64954.3	64420	21424	20752.3	58974	67953.7	33623	32974.6	12595.4	11354.1	25124.6	27825.9	60897.9	53135.3	31438.3	28689.4	52126.7	49695.7	26775.1	26271.8
O14646;O14646-2	Chromodomain-helicase-DNA-binding protein 1;Isoform 2 of Chromodomain-helicase-DNA-binding protein 1	0.000355619	CHD1	34978.8	35267.5	31095.2	33411.3	30807.7	38738.8	30453.8	32435.5	31762.4	36555.2	42330	42733.6	41245.5	32851	37340.9	37779.4	46325.7	44647.2	48733.2	46107.1
O14654	Insulin receptor substrate 4	0	IRS4	68158.5	68852.7	42273	65385	64165.2	64993.1	56663.3	67129.7	56183.2	49083.1	58626.3	61131.2	65305.4	61956.6	64162.4	66578.5	82815.8	75195.8	71830.9	74106.5
O14672	Disintegrin and metalloproteinase domain-containing protein 10	0	ADAM10	17466.4	17094.7	15946.7	12558.2	16075.9	11277.8	14309.2	13486.3	12089	11620.9	9279.21	9446.52	16741	16498.8	18692.6	15233.7	40394.1	24381.6	32254.6	25342
O14682	Ectoderm-neural cortex protein 1	0	ENC1	18174	21445.4	20273.5	28546.7	19107.3	21367.5	28792.9	36625.1	31636.7	32530.7	15374.5	22631	18814.8	19367.4	21750.2	19624.7	18513.6	18617.8	24381.8	25632.4
O14686;O14686-3	Histone-lysine N-methyltransferase 2D;Isoform 3 of Histone-lysine N-methyltransferase 2D	0	KMT2D	893289	962875	847848	937718	1119404	1.08154e+06	893652	849359	817906	901292	930970	960100	875061	827796	973169	973806	868396	1.03426e+06	837153	886776
O14727;O14727-2;O14727-3;O14727-4;O14727-5	Apoptotic protease-activating factor 1;Isoform 2 of Apoptotic protease-activating factor 1;Isoform 3 of Apoptotic protease-activating factor 1;Isoform 4 of Apoptotic protease-activating factor 1;Isoform 5 of Apoptotic protease-activating factor 1	0	APAF1	999332	778875	1.03064e+06	674896	874449	1.01755e+06	613388	762129	879460	510018	839242	498091	606446	718917	675012	464715	699733	729847	535820	598350
O14746-3	Isoform 3 of Telomerase reverse transcriptase	0	TERT	119997	132107	139354	103273	108912	112920	124365	100114	82839.2	98008.6	148979	143183	150406	159010	124201	112619	146416	174566	117665	106631
O14773	Tripeptidyl-peptidase 1	0	TPP1	5508.55	6233.15	5685.61	6288.41	2728.7	3632.08	4257.69	5028.52	4294.41	3686.69	5425.98	4450.38	2129.36	2798.53	5738.27	3484.61	4764.63	4991.66	3439.73	4504.42
O14782	Kinesin-like protein KIF3C	0	KIF3C	127721	146763	146458	124153	169238	152821	150988	151312	133396	120431	141195	169508	139593	190674	214521	148886	208088	208875	159525	126849
O14786	Neuropilin-1	0	NRP1	36184.2	37837.3	40871.7	44397.8	29741	30270.7	36216.3	37612.6	27258.3	25836	27204.1	29372.9	33635.8	33571	35625.6	37862.3	27855.1	28138	35277.5	36122.6
O14791;O14791-2	Apolipoprotein L1;Isoform 2 of Apolipoprotein L1	0	APOL1	1.28519e+06	1.23087e+06	1276329	1.26283e+06	1.67638e+06	1613543	893634	916348	981332	1.01208e+06	1917027	1.70571e+06	915408	964337	734970	743446	1.20489e+06	1.20252e+06	1.06752e+06	1.06691e+06
O14802	DNA-directed RNA polymerase III subunit RPC1	0	POLR3A	275537	260399	170666	137949	228634	281882	302248	307493	275486	206802	192150	188520	280308	280739	184994	166606	155152	202664	197168	233334
O14810	Complexin-1	0	CPLX1	252760	246103	251674	296289	383200	409036	271003	352573	285303	208650	312392	287194	485421	495966	659158	450920	242913	286522	62080.3	82564.5
O14813	Paired mesoderm homeobox protein 2A	0.00608272	PHOX2A	71133.4	77633.3	92630.1	85594.2	77838	93369.4	82011.1	90884.5	80138.6	89705.9	89381	81699.1	80021.6	103115	75383.5	82380.1	57688.1	58396.5	48894.9	14998.1
O14815-2	Isoform 2 of Calpain-9	0	CAPN9	68835.4	73775.2	61191.5	67200.3	65502.8	62538.1	64688.7	54138.3	46745	51529.9	48166.6	54651.6	46277.3	45522.3	47434.4	43862.5	57140.5	60093.7	51204.2	49154.2
O14817	Tetraspanin-4	0.00318167	TSPAN4	5061.19	3296.11	2368.32	1757.36	2165.16	2293.35	2298.46	3100.42	2010.45	2141.48	2318.54	5381.65	1548.25	NaN	NaN	3456.32	NaN	NaN	940.89	593.617
O14818	Proteasome subunit alpha type-7	0.00199336	PSMA7	12002.1	10527.1	7990.33	8814.02	13804.5	13225.3	8203.12	8554.26	6890.74	7887.67	8087.64	13712.4	11291.5	13038.7	8627.23	11135.7	13635.2	12397	17787.5	15846
O14827	Ras-specific guanine nucleotide-releasing factor 2	0.000355619	RASGRF2	20590.2	21032.5	12036.1	14166.8	29441.4	13063.6	21137	18287.4	7671.34	10285.9	24013	7830.31	17443.1	22068.7	10572.9	25334.5	13395.9	21970.3	26469.7	27037.3
O14830	Serine/threonine-protein phosphatase with EF-hands 2	0	PPEF2	2.22898e+06	1.5471e+06	1.81558e+06	1904484	937962	1706386	2.37824e+06	1.7217e+06	1.85626e+06	1.95051e+06	1842437	2.0029e+06	1.85954e+06	2.22413e+06	1.79369e+06	1.59578e+06	1429439	1.48449e+06	1.61647e+06	1.88318e+06
O14832	Phytanoyl-CoA dioxygenase, peroxisomal	0	PHYH	104262	103899	99944.4	89675.5	204831	176631	134252	137766	107772	116489	308009	320098	279950	280623	298169	333579	273191	262714	80147	81269
O14841	5-oxoprolinase	0	OPLAH	236040	209970	177307	167270	186970	182324	180106	170460	145636	153667	188889	175843	251326	245267	159118	170175	184945	197423	198827	209352
O14879	Interferon-induced protein with tetratricopeptide repeats 3	0	IFIT3	41616.2	60672.7	52936.6	55475.4	63756.2	43970.6	72491.8	72844.2	59211.5	87226.2	58842.6	49201.8	43877.6	41121.1	47410.8	62689.2	62808.2	127236	43443.2	47287.8
O14893;O14893-2;O14893-3	Gem-associated protein 2;Isoform 2 of Gem-associated protein 2;Isoform 3 of Gem-associated protein 2	0.000355619	GEMIN2	33700.1	43414	66471	142856	46761.9	25049.7	38830.5	29786	44184.2	42668.4	83316.5	70562.8	55471.8	158553	292602	39122.1	106242	104292	70819.3	88795.3
O14920-2	Isoform 2 of Inhibitor of nuclear factor kappa-B kinase subunit beta	0.000700035	IKBKB	583202	561666	497772	506997	523966	409315	460170	449669	328406	347560	291944	291985	466397	489473	565047	642805	614216	647286	514779	523458
O14950;P19105;P24844	Myosin regulatory light chain 12B;Myosin regulatory light chain 12A;Myosin regulatory light polypeptide 9	0.00406123	MYL12B;MYL12A;MYL9	NaN	NaN	NaN	3974.97	NaN	NaN	NaN	NaN	NaN	NaN	3225.7	NaN	NaN	NaN	NaN	NaN	NaN	NaN	22399.2	28497
O14960	Leukocyte cell-derived chemotaxin-2	0	LECT2	34487.8	29994.7	13697.1	12053.9	38461.4	34004.6	41631.2	46506.6	31131.1	45746.2	63792.3	71019	37521.1	47002.9	54869.2	45990.6	123216	56100.2	81013.2	84956.3
O14964	Hepatocyte growth factor-regulated tyrosine kinase substrate	0	HGS	39189.5	42332.5	76309.7	72623.5	70955.1	71489.5	84701.6	105200	69466.9	62343	68029.7	57797.8	89288.3	134497	85815.1	120450	51215.4	75770.7	61519	62438.4
O14978	Zinc finger protein 263	0	ZNF263	49460.7	47779.8	37679.1	34761.9	37985.2	39753.9	39431.4	34371.3	55309.2	43903.1	40367.3	33178.5	52939.8	57316.7	49089.9	43595.8	36015.7	20525	45206.3	61544.2
O15015;O15015-1	Zinc finger protein 646;Isoform 1 of Zinc finger protein 646	0	ZNF646	174504	148035	202263	185066	197297	205140	186883	192312	166102	151623	166313	171245	168554	160050	163572	163779	200255	218831	186520	191309
O15016;O15016-2	Tripartite motif-containing protein 66;Isoform 2 of Tripartite motif-containing protein 66	0	TRIM66	207161	169711	114930	109255	153475	190795	138988	122287	121203	179792	147255	138713	271134	325594	169111	139717	171640	222635	142665	167714
O15021	Microtubule-associated serine/threonine-protein kinase 4	0	MAST4	282482	305264	293743	269933	310230	316603	320766	300005	277013	297802	334124	353772	347225	379658	317236	290159	335785	353913	294427	314192
O15027;O15027-3;O15027-5	Protein transport protein Sec16A;Isoform 3 of Protein transport protein Sec16A;Isoform 5 of Protein transport protein Sec16A	0	SEC16A	783974	699869	747775	893104	830285	1.01268e+06	886189	848302	880294	879699	910819	960506	900848	947541	733790	788000	836583	933962	681219	708358
O15034-2	Isoform 2 of RIMS-binding protein 2	0	RIMBP2	5832.3	6824.91	9658.62	8576.56	NaN	8066.98	5354.01	9047.33	5662.33	9016.28	15014.4	14552.2	11045	8773.36	NaN	16424.3	NaN	6395.13	NaN	15848.9
O15041;O15041-2	Semaphorin-3E;Isoform 2 of Semaphorin-3E	0	SEMA3E	268514	193675	264258	284323	514916	618825	326874	255712	255782	293290	251985	345774	263389	301312	271322	310583	284595	286149	333374	376085
O15050	TPR and ankyrin repeat-containing protein 1	0	TRANK1	598004	575328	576380	635316	522749	651372	690898	772141	596036	566322	617860	710093	616066	714700	585692	593178	844572	732825	555619	564068
O15054;O15054-1	Lysine-specific demethylase 6B;Isoform 1 of Lysine-specific demethylase 6B	0	KDM6B	286270	306451	342067	336766	260911	310646	251130	252398	349572	313372	248287	297721	327496	299239	318223	252902	287010	292015	312689	244676
O15055	Period circadian protein homolog 2	0.000355619	PER2	48997.7	61487.7	60897.5	53867.9	67741.7	73780.8	47372.2	66659.8	53697.4	52652.5	63606.3	65667.3	67523.9	59059.7	55215.4	48273.9	57844.3	70861.6	59072.5	45354.8
O15061	Synemin	0	SYNM	19399.3	19616	27566.7	29559.3	29215.5	28725.6	22562.5	24521.5	31975.3	23798.5	37951.5	35011.5	25213	30861.2	29117.4	28810.7	23408.8	21710.6	21476.2	32122.8
O15062	Zinc finger and BTB domain-containing protein 5	0	ZBTB5	49691	76239.1	45169.4	43225.3	53921	49996.9	48365.2	48007.7	33438.8	32446.1	73143.9	75174.3	112408	118103	126237	94038.2	147133	98541	69542.4	71833.8
O15066	Kinesin-like protein KIF3B	0	KIF3B	65167.1	68553.9	50473	47428.7	48373.7	55986.1	64554.9	59046.5	49423.5	44799.5	51951.9	57465.2	53356.2	57256.2	59958.7	51402.2	53338.1	59784.8	38893.6	45150.4
O15068-3	Isoform 3 of Guanine nucleotide exchange factor DBS	0.0016835	MCF2L	397811	506043	414556	410658	491119	448742	467910	450257	489740	478142	621831	644818	421224	434543	395361	528059	561461	570074	587309	570634
O15111	Inhibitor of nuclear factor kappa-B kinase subunit alpha	0	CHUK	9147.91	11482	11615.6	11867	10272.2	9864.17	10311.9	10427.3	11866.4	12171.9	12173.8	10064.2	13362	12670	11992.3	14413.7	11444.2	9862.17	10198.7	10773.6
O15169;O15169-2	Axin-1;Isoform 2 of Axin-1	0	AXIN1	80819.4	81141.1	54998.7	79875.8	47757.3	75185.7	26556.3	43690.9	87883	69919.9	61485.4	48205.6	55455	58508.1	29966.6	54596.2	84349.8	70530.4	82646.7	71824.3
O15195-2	Isoform 2 of Villin-like protein	0	VILL	108970	80335.8	200615	61496.6	74316	101019	132281	143423	71218.6	78261.6	125788	96100.5	134996	218991	110785	76720.5	164864	104954	237204	156476
O15197;O15197-2	Ephrin type-B receptor 6;Isoform 2 of Ephrin type-B receptor 6	0	EPHB6	160108	146331	193868	198693	182945	187667	187579	171171	178993	165017	175358	189113	134940	134057	149417	161669	183463	200132	145676	150087
O15204;O15204-2	ADAM DEC1;Isoform 2 of ADAM DEC1	0	ADAMDEC1	13220.6	13406.4	18175.8	16821.6	14222.8	19453.3	20112.4	21356.7	10341.6	11430.1	4233.59	5906.92	10038.5	17272.7	14225.7	17963.5	16893.6	12638.8	23356.4	16479.4
O15212	Prefoldin subunit 6	0	PFDN6	24523.3	22186.8	16088.1	23047.6	13604.4	23727.9	26197.3	29379.6	22905.1	20940.1	34195.3	36661.8	39255.5	43717.6	24324.1	22831.4	20965.9	19844	27246.4	27995.9
O15226;O15226-2	NF-kappa-B-repressing factor;Isoform 2 of NF-kappa-B-repressing factor	0	NKRF	46335.9	55298.7	39168.9	37677.2	26775.8	37355.3	34345.3	45343.5	34075.7	35825.9	34081.4	36063	62693.9	54931.7	29055.6	32750	31613	30191.8	23683.9	24620.7
O15244	Solute carrier family 22 member 2	0	SLC22A2	8177.73	7983.77	7234.49	6180.41	7502.4	10239.2	8043.18	7485.87	6292.06	6008.16	9562.29	8928.05	9963.62	9305.5	8236.59	6643.84	7340.9	6645.11	8611.88	5395.52
O15259;O15259-2;O15259-4	Nephrocystin-1;Isoform 2 of Nephrocystin-1;Isoform 4 of Nephrocystin-1	0	NPHP1	19457	18600.1	14462.5	16641.6	19831.9	20599.5	20118.8	15197.7	17477.1	16800.4	22109	22989.9	22021.9	24650	16933.4	14448.1	20077.9	14536.3	30340.5	23561.9
O15270	Serine palmitoyltransferase 2	0.0016835	SPTLC2	11969.7	9786.62	18198.9	17204.1	10145.2	10872.6	15777.7	20033.7	16164.2	12482.3	17591.4	19801	14813	15867.8	19962.6	15117.3	14504.5	20929.4	13187.2	17683.7
O15439;O15439-2	Multidrug resistance-associated protein 4;Isoform 2 of Multidrug resistance-associated protein 4	0	ABCC4	37689.3	35920.9	22807.1	22480.9	26909.6	35009.4	30711	29875.3	31704.9	24808.6	36238.9	35796.6	30040.3	35651.5	33178.1	24818.2	27568.4	26051.7	31151.2	35724.7
O15460;O15460-2	Prolyl 4-hydroxylase subunit alpha-2;Isoform IIa of Prolyl 4-hydroxylase subunit alpha-2	0	P4HA2	209949	167582	180007	176793	201308	194613	139628	82801.8	129452	154388	181485	251836	203275	175207	195297	145881	250946	248133	119070	135207
O15467	C-C motif chemokine 16	0.00229961	CCL16	62131.6	39386.1	53673.9	49131.1	61165.7	48759.8	42613.4	53968.8	35629.4	44439.1	61702.7	60899.1	50770.8	54202.4	85594.9	64897.8	127294	153987	95182.2	102835
O15519;O15519-11;O15519-14;O15519-5	CASP8 and FADD-like apoptosis regulator;Isoform 11 of CASP8 and FADD-like apoptosis regulator;Isoform 14 of CASP8 and FADD-like apoptosis regulator;Isoform 5 of CASP8 and FADD-like apoptosis regulator	0	CFLAR	13378	12365.6	20950.8	6969.63	12362.5	11713.7	3870.17	5992.33	9808.85	7331.92	9766.47	13326.9	23032.1	23765.9	9084.45	10127.4	13077	10293.8	24997.6	27623.2
O15553	Pyrin	0	MEFV	337982	371647	353665	333846	352827	360094	264769	334830	209360	332348	329002	322325	346150	309337	347103	321224	449121	349615	345060	392303
O43147-2	Isoform 2 of Small G protein signaling modulator 2	0	SGSM2	390986	308756	192620	256884	320419	312569	323353	334540	331925	238710	416418	462024	513872	513817	639227	565211	563089	541814	507406	686727
O43149	Zinc finger ZZ-type and EF-hand domain-containing protein 1	0	ZZEF1	209341	204778	192995	183588	193562	182357	199110	190313	188905	170836	230676	206726	216364	245927	158252	181172	164137	143638	171399	172253
O43157	Plexin-B1	0	PLXNB1	8682.54	6372.85	7836.29	7902.45	7627.43	5767.4	7463.32	6086.78	8111.33	8524.11	5906	6530.22	9472.75	9103.16	7752.44	8728.88	5068.85	4846.93	5373.6	6073.36
O43167	Zinc finger and BTB domain-containing protein 24	0.000700035	ZBTB24	24018	25484.6	17772.6	18095.9	20488.1	21123.7	16528.1	22174.9	11992.2	16530.4	32276.2	31576.9	29540.9	35000.6	20192.2	13721.7	19291.5	30271	20513.5	20797.1
O43236-7;O43236-8	Isoform 7 of Septin-4;Isoform 8 of Septin-4	0.00199336	SEPTIN4	58617.5	45013.5	18739.7	23751.2	28448.2	21818	30074.2	33958.9	26332.5	36821.8	14584.4	11999.5	30689.2	33827	77898.5	49457.7	20448.1	19016.5	61801.5	94312.5
O43272	Proline dehydrogenase 1, mitochondrial	0.00318167	PRODH	10854.6	21848.6	19919	18507.2	17570.7	13694.6	19760.3	19145.8	22099.2	39611.4	10796.8	13085.5	16463.4	11673.4	17600.3	28950	15562.7	12822.5	28248	26569.5
O43286	Beta-1,4-galactosyltransferase 5	0	B4GALT5	193392	239578	262991	241711	239472	294732	251673	235121	244766	226308	291789	314935	384426	443669	340296	373172	336825	352016	262694	282225
O43293	Death-associated protein kinase 3	0	DAPK3	191313	153121	118169	117803	88821	87228.2	105315	95261	110987	99434.9	283543	287402	75675.9	217917	347756	284726	314134	318941	372813	373874
O43300	Leucine-rich repeat transmembrane neuronal protein 2	0	LRRTM2	25238.9	29952.6	29319.4	27824.4	21762.9	26967.8	22568.2	21893.9	19024.4	19753	30612.6	32712.9	37557.1	44450.4	35596.1	37323.2	37208.1	44232.6	31237.3	26414.9
O43374;O43374-2	Ras GTPase-activating protein 4;Isoform 2 of Ras GTPase-activating protein 4	0	RASA4	1.82858e+06	1.84506e+06	1.49604e+06	1.49848e+06	1.15994e+06	1119921	1.44355e+06	1485508	1.35468e+06	1.33263e+06	1.79023e+06	1.71454e+06	1614793	1.72713e+06	1.35787e+06	1.36249e+06	1.25116e+06	1.38821e+06	1.7113e+06	1.49548e+06
O43396	Thioredoxin-like protein 1	0.00136939	TXNL1	1350.98	NaN	2031.32	NaN	NaN	NaN	NaN	NaN	NaN	1847.94	12749.1	11173.3	NaN	4232.16	3210.62	NaN	NaN	NaN	6711.39	6674.98
O43423;P39687	Acidic leucine-rich nuclear phosphoprotein 32 family member C;Acidic leucine-rich nuclear phosphoprotein 32 family member A	0.00608272	ANP32C;ANP32A	NaN	NaN	7191.35	6853.32	NaN	NaN	5221.33	4784.27	NaN	6676.82	NaN	NaN	13283.5	15780	2684.52	2131.24	NaN	NaN	16978	14955.4
O43424	Glutamate receptor ionotropic, delta-2	0	GRID2	105996	103358	158120	141184	153664	109498	97399.9	97307.8	88113.1	102180	108577	96100.8	124372	104344	112307	93963.2	118565	91194.2	133037	106488
O43447;O43447-2	Peptidyl-prolyl cis-trans isomerase H;Isoform 2 of Peptidyl-prolyl cis-trans isomerase H	0.000355619	PPIH	9749.34	9529.69	10613.9	9103.52	9764.91	10488	8562.7	8000.37	8869.15	7113	8383.1	8028.73	7570.47	7737.39	9408.31	8008.67	11664.4	11361	3988.86	3229.64
O43463	Histone-lysine N-methyltransferase SUV39H1	0	SUV39H1	14042.4	21718.3	12786.3	14935	20049	18459.5	15702.7	17141.6	12446	10006.9	26248.7	19777.8	15254.8	24450.7	15716.2	19446.8	31632.2	24077.5	38691	42314.6
O43488	Aflatoxin B1 aldehyde reductase member 2	0.00136939	AKR7A2	NaN	NaN	NaN	NaN	NaN	NaN	NaN	NaN	NaN	NaN	8864.06	7720.38	NaN	NaN	NaN	NaN	NaN	NaN	2810.87	NaN
O43508-2;O75888;O75888-2;O75888-4;O75888-5	Isoform TWE-PRIL of Tumor necrosis factor ligand superfamily member 12;Tumor necrosis factor ligand superfamily member 13;Isoform Beta of Tumor necrosis factor ligand superfamily member 13;Isoform 4 of Tumor necrosis factor ligand superfamily member 13;Isoform 5 of Tumor necrosis factor ligand superfamily member 13	0.00261267	TNFSF12;TNFSF13;TNFSF13;TNFSF13;TNFSF13	2133.8	NaN	3329.95	2825.11	2103.58	3035.67	2898.86	936.256	2814.45	2313.82	1412.09	1383.6	NaN	NaN	2608.87	2711.69	NaN	NaN	1450.72	2512.81
O43525	Potassium voltage-gated channel subfamily KQT member 3	0	KCNQ3	24961.4	36193.9	28974.9	26161.5	25510.7	27161.3	29419.1	29386.3	20909.6	22471.6	25511.3	26881	26265.9	28739.7	28704.6	33370.1	43745.8	42287.6	25471.6	28402.2
O43526	Potassium voltage-gated channel subfamily KQT member 2	0	KCNQ2	83093.1	74508.3	79230.6	90427.4	79254.2	85592.5	86978.6	72772.2	105782	67637.5	85198.1	61406.2	116080	92483.5	62747	98190.9	74932.9	80046.3	99833.5	107545
O43541	Mothers against decapentaplegic homolog 6	0	SMAD6	23980.2	22037.7	16039.8	15325.9	15494.1	26038.5	20500.6	21950.4	14590	18749.5	17426.9	21204.6	23042.6	18965.1	20213.8	22737.5	21321.5	11453.1	17193.9	18504
O43567	E3 ubiquitin-protein ligase RNF13	0.00318167	RNF13	32943.9	31639.3	23253.2	30694.1	52114.6	31643.4	19299.2	30864.4	22392.3	25491.1	41037.2	30917.5	27381.9	27064.2	32828.1	26875.7	28460.2	20814.6	27967.6	20584.9
O43593;O43593-2	Lysine-specific demethylase hairless;Isoform 2 of Lysine-specific demethylase hairless	0	HR	95337.3	120855	67522.6	77818.5	90307.3	93709.4	116392	102917	117042	123780	71793	95756.7	125820	141502	66118	89309.8	91521.3	90976.8	69722.4	53340
O43615	Mitochondrial import inner membrane translocase subunit TIM44	0.000355619	TIMM44	140518	148379	90844.2	112015	129723	137181	162963	142661	173303	154755	167100	148129	144306	163639	93976.1	138595	135533	146512	197199	197867
O43681	ATPase GET3	0.00608272	GET3	89108.3	NaN	63786.6	39396	55875	56953	42386.1	47095.4	52483.1	51423.1	61475.2	68024.9	99491.7	105552	58054.7	58719.7	97319.3	69452.4	64771.2	62414.1
O43707	Alpha-actinin-4	0	ACTN4	39996.8	41413.7	98799.9	88301.9	74194.2	76583.3	137189	144211	76291.2	85636.1	49794.1	45222.9	83405.9	74460.5	65835.4	53500.8	142672	131524	317589	356632
O43781	Dual specificity tyrosine-phosphorylation-regulated kinase 3	0	DYRK3	24844.1	23679.9	34534.5	30413.8	38496	23130.1	25209.4	28297.8	27343.2	28016.4	24915.9	24093.2	27226.9	20145	34987.3	24740	33675.6	25903.2	23383.2	23580.4
O43805	Sjoegren syndrome nuclear autoantigen 1	0	SSNA1	17547.5	19671.7	14517.1	13092.7	11202.5	12719.4	14375.3	15176.3	8085.5	6305.23	15977.7	19014.6	24910	26473.5	17708.5	23787	10930.5	26714.7	28861.5	20737.5
O43847;O43847-2	Nardilysin;Isoform 2 of Nardilysin	0.000355619	NRDC	53140.4	41249.9	48375.3	30991.6	45242.9	38429.5	44121.1	43672	42513.7	41846.2	52459.6	46771.4	57197.9	42081.1	41993.2	76471.7	46141	41163.1	31356.3	47755.8
O43852;O43852-3	Calumenin;Isoform 3 of Calumenin	0	CALU	112965	103720	151062	144014	130456	125269	121658	130981	118799	118259	138915	131093	89711.1	87774	110261	97945.5	111350	109981	109002	114569
O43865	S-adenosylhomocysteine hydrolase-like protein 1	0	AHCYL1	14404	9285.72	19702.9	17981.3	16084.4	19523.6	21666.5	19128.3	15178.3	10875.6	8224.09	14275.2	15648.2	21578	20093	14384.1	21934.7	19411.2	19312.5	16745.5
O43866	CD5 antigen-like	0	CD5L	1507969	1.51473e+06	2.1005e+06	2.11562e+06	1.37461e+06	1.35992e+06	890648	905071	1471934	1.50781e+06	1.08217e+06	1.06872e+06	2.40016e+06	2.37549e+06	643996	580598	763425	741629	869302	875618
O43897	Tolloid-like protein 1	0.00104675	TLL1	187142	137002	135533	145529	148190	186754	162316	158459	161992	142074	217550	165857	197377	266144	202531	149005	152392	110958	91915.2	157056
O60225-2	Isoform 2 of Protein SSX5	0	SSX5	16399.4	17948.1	25141.3	27232.7	30011.9	29434.5	35100.8	30898.7	22695.3	21627.7	27729.7	30257.8	4278.25	13031.3	20170.7	23792.4	17823.4	19650.6	8300.28	8695.4
O60229	Kalirin	0	KALRN	1.3126e+06	1.25505e+06	1.44636e+06	1.3653e+06	1635147	1.54818e+06	1.19725e+06	1.54453e+06	1.58722e+06	1445188	1.69414e+06	1.56271e+06	1718514	1.57209e+06	1.23299e+06	1.29683e+06	1.53573e+06	1.5239e+06	1.30442e+06	1200216
O60237;O60237-6	Protein phosphatase 1 regulatory subunit 12B;Isoform 6 of Protein phosphatase 1 regulatory subunit 12B	0	PPP1R12B	259802	167910	200890	162900	179234	221550	213527	211101	212777	199568	229892	264690	272399	262887	240255	258627	291541	309626	290519	229336
O60244	Mediator of RNA polymerase II transcription subunit 14	0	MED14	943331	921376	853844	850442	772021	709926	855176	785533	863290	772659	734175	641791	786496	788705	896181	760236	1.1037e+06	902554	1.02078e+06	1.09519e+06
O60269	G protein-regulated inducer of neurite outgrowth 2	0	GPRIN2	83010.4	116793	107128	114118	114061	111152	120324	118746	111016	106756	77446	86296.4	83675.6	75494.8	129686	157242	153548	157050	82261.5	77386.1
O60279	Sushi domain-containing protein 5	0	SUSD5	96513	87523.6	132166	125611	164204	146089	99283.4	110726	101661	100719	79715.7	81360.4	111812	100928	126174	169610	156085	163532	119373	102671
O60282	Kinesin heavy chain isoform 5C	0	KIF5C	53113.7	42588.6	48187.3	35002.9	62867.2	64323.3	58143.8	43400.3	58621	48829.3	47314.6	43407.8	44157.2	38543	54990.9	53130.3	54649.6	46491.7	48511.5	54787
O60291-2;O60291-3	Isoform 2 of E3 ubiquitin-protein ligase MGRN1;Isoform 3 of E3 ubiquitin-protein ligase MGRN1	0	MGRN1	30280.8	31398	30344.3	23691.4	37651.4	42071.5	35334.7	34895.6	34722.7	32320.2	18974.2	21827.8	29958.7	30032.1	60305.4	26856.9	33326.7	37007.6	23170.9	19652.6
O60293;O60293-2	Zinc finger C3H1 domain-containing protein;Isoform 2 of Zinc finger C3H1 domain-containing protein	0	ZFC3H1	72296.6	76535.8	62944.2	64923.3	66744.7	63773.9	83081.8	75038.7	78789.3	62228.1	87125.6	87627.4	90697.2	93052.8	94143.3	84293.7	65067.3	66815	100272	91639.5
O60296	Trafficking kinesin-binding protein 2	0.000355619	TRAK2	60955.7	92700.2	51602.5	49379.4	41861.4	49222.7	64114.7	56462	50171.6	56542.5	113635	70037.8	86249.6	55733.8	80954	80017.1	107436	84384.3	94366.2	63453.8
O60306	RNA helicase aquarius	0	AQR	599812	655868	541460	568312	549407	567442	500329	540388	478739	475430	594292	524632	529802	515722	549906	579484	707423	642883	501313	533285
O60312	Probable phospholipid-transporting ATPase VA	0.000355619	ATP10A	81471	95388.4	71850.7	103060	113729	109986	112608	110887	115315	114040	123328	122452	113902	133454	98985.7	90417.1	140172	125428	102386	107794
O60353;O60353-2	Frizzled-6;Isoform 2 of Frizzled-6	0	FZD6	33561.2	36947.6	40377.6	33804.3	27814.9	40087.3	29848.7	33740	24698.7	24244.4	36644.5	43415.8	50561.9	53659.3	34474.1	43231.8	29641.5	36896	51883.4	47005.8
O60404	Olfactory receptor 10H3	0.00520196	OR10H3	6093.84	7988.83	NaN	2720.97	6391.14	2907.3	5131.3	2865.74	6481.87	5129.39	6871.76	2056.51	NaN	5915.73	12142.7	NaN	NaN	2146.45	12343.6	7470.57
O60423;O60423-1	Phospholipid-transporting ATPase IK;Isoform 2 of Phospholipid-transporting ATPase IK	0	ATP8B3	142062	134375	129334	108414	106569	116526	117418	114129	110715	116748	148857	164391	197228	131371	115620	121462	122652	128770	130621	154775
O60431	Olfactory receptor 1I1	0.00406123	OR1I1	22904.6	13864.7	35595.7	29617.2	37094.6	26240.8	18747.2	25304.7	21044.8	24675.8	22821.1	32950.2	22899.9	23245.5	22962.7	33795.3	14289.9	21210.3	23913	21879.4
O60437	Periplakin	0	PPL	51083.9	49406.2	29423.7	28343.8	41480	44816.4	35791.8	34676.6	37337.3	24888.1	37866.2	38817.8	32175.1	28128.7	36947.3	29695	37856.6	40080.2	23080.6	29240.1
O60449-2	Isoform 2 of Lymphocyte antigen 75	0	LY75	31108.6	44494.7	41827.1	42602.3	37392.9	32769.8	42512.6	44803	52224.6	45255.5	35667.4	42988.7	43161.5	47395.4	52393.2	61281.8	44678.7	48114.2	53329.8	76233.8
O60462	Neuropilin-2	0	NRP2	174601	179029	170227	170923	151592	156343	156752	165498	148834	141138	127705	114594	177999	186731	171587	182037	167466	170616	175084	178579
O60488;O60488-2	Long-chain-fatty-acid--CoA ligase 4;Isoform Short of Long-chain-fatty-acid--CoA ligase 4	0.000700035	ACSL4	69009	99781.2	88025.9	82604.5	107948	76005	65575.4	93755.3	68633.8	62882.7	164554	188582	69491.8	89634.6	70966	85124.5	78353.1	90856	71610.8	104245
O60494	Cubilin	0	CUBN	54944.9	56673.7	46680.9	45413.1	53717.5	60170.7	64228.7	61820.5	55289.1	55847	53568.6	54874.8	69987.7	96973.6	56913.1	59867.8	73109.7	70094.1	56047.3	70382.3
O60524;O60524-3;O60524-4	Nuclear export mediator factor NEMF;Isoform 3 of Nuclear export mediator factor NEMF;Isoform 4 of Nuclear export mediator factor NEMF	0	NEMF	42825.3	46249.4	42183.5	43057.4	47783.7	51123.4	49478.7	37002.9	44049.3	45363.1	53268.8	57666.5	54572.8	55053.7	54603.1	48318.7	41020.4	38468.4	39345.6	41322
O60610;O60610-2;O60610-3	Protein diaphanous homolog 1;Isoform 2 of Protein diaphanous homolog 1;Isoform 3 of Protein diaphanous homolog 1	0	DIAPH1	512420	599400	648602	618807	533572	600300	569520	571127	614169	625029	527421	551994	727214	613407	610898	657646	647076	655695	425744	407675
O60613	Selenoprotein F	0	SELENOF	120642	138711	109173	96553.3	93283.3	144543	101993	109064	107078	94527.6	138789	139362	151118	142064	215227	248874	126798	229591	175379	160467
O60641;O60641-4	Clathrin coat assembly protein AP180;Isoform 4 of Clathrin coat assembly protein AP180	0	SNAP91	40075.1	46206.4	40309.2	42579.5	47271.7	46587	67570.2	56089	35813	43402.2	44805.5	59803.3	39925.4	32757.5	49219	56448.9	45773.8	47045.9	53287.9	50084.3
O60664;O60664-4	Perilipin-3;Isoform 4 of Perilipin-3	0	PLIN3	808806	1.00787e+06	669683	577384	711030	694227	676912	600570	624536	726988	556250	794643	597748	485864	775468	713931	759569	899241	971874	882406
O60711;O60711-2	Leupaxin;Isoform 2 of Leupaxin	0.00634058	LPXN	5705.8	9412.5	23194.1	19386.2	12291.1	20504.6	3516.26	4412.16	21349.8	17166.3	2186.49	11253	5998.78	6191.53	20511	5148.89	20407.1	29527.3	3484.31	20984
O60721;O60721-2;O60721-3	Sodium/potassium/calcium exchanger 1;Isoform 2 of Sodium/potassium/calcium exchanger 1;Isoform 3 of Sodium/potassium/calcium exchanger 1	0	SLC24A1	35489.3	31068	29825.5	24123.2	34995.8	31913.2	26156.9	32650.8	32202.4	22260.9	31972	32679.9	37994.9	39519.8	28342.2	31385.4	35628.4	37169.7	41278	38259.2
O60749;O60749-2	Sorting nexin-2;Isoform 2 of Sorting nexin-2	0	SNX2	31399.1	43152.2	48359	38611.4	35496.3	36960.5	37040.1	37547.7	39844.8	35223	35991.1	36895	32225.3	31088.2	18748	25366.3	24923.6	29244.4	32081.8	31714.6
O60763;O60763-2	General vesicular transport factor p115;Isoform 2 of General vesicular transport factor p115	0	USO1	229891	226707	148576	167057	160557	208990	188788	173592	167622	175368	177870	184169	157558	153866	172765	130393	151071	146158	133486	121299
O60779	Thiamine transporter 1	0.00717703	SLC19A2	4720.51	3826.75	NaN	1290.91	3892.05	4415.92	NaN	217.347	4714.96	3328.52	4797.93	2161.03	421.541	379.35	2209.27	NaN	778.89	3875.28	4567.19	4235.22
O60814;P57053	Histone H2B type 1-K;Histone H2B type F-S	0	H2BC12;H2BS1	18141.6	19194	60532.4	61072.1	19056.3	18962.5	42366.8	64055.2	39715.9	60130.4	21960.6	21689.7	9552.68	12067.1	12563.4	27445.6	21304.9	20754.6	36727.6	35217.8
O60826	Coiled-coil domain-containing protein 22	0	CCDC22	8230.51	10413.7	11206.3	13242.1	12486.9	17420.4	7394.9	6262.41	7861.45	7011.27	13921	13864.7	14060.7	14794.7	10539.3	11846.9	15160.6	17580.2	13173.8	14204
O60828;O60828-2	Polyglutamine-binding protein 1;Isoform 2 of Polyglutamine-binding protein 1	0	PQBP1	239599	280298	182334	259407	248562	267289	256642	283258	183682	159542	272259	323509	384982	293755	582858	563771	630346	483232	529654	608206
O60832	H/ACA ribonucleoprotein complex subunit DKC1	0	DKC1	56676.8	59993.8	42170.5	41086.2	71109.2	58987	50312.5	57862.7	48475.2	50659.7	76125.3	80793.1	74548.8	78211.7	72494.6	70086.7	79699.9	76953.4	68093.3	68284.8
O60841	Eukaryotic translation initiation factor 5B	0	EIF5B	267889	259700	290612	311970	260352	214559	297271	336739	267677	283743	246837	265352	291445	245268	248868	246060	241707	219400	254567	236508
O60844	Zymogen granule membrane protein 16	0	ZG16	8627.43	8718.26	10563.8	9012.16	11489	10689.7	14180.3	12977.4	6598.49	6700.85	9309.34	8708.1	11335.4	10939.1	9833.41	8195.73	18357.4	17515.6	11709.6	10068.2
O60911	Cathepsin L2	0	CTSV	14854.5	13001.8	13636.7	15588.8	16209.9	14409.8	14969.9	16325.8	12848.5	13448.1	11725.9	13393.4	12380.3	19091.2	19076.9	16921.6	15309.4	19999.2	13883.9	18578.6
O60938	Keratocan	0	KERA	98723.4	96632.5	91859.7	92396.8	86898.9	90093.2	70222.3	76932.8	115313	126212	100875	96132.7	97501.5	112506	84178.5	134128	78221.1	68923.9	132551	112759
O75030;O75030-10;O75030-12;O75030-2;O75030-3;O75030-4;O75030-5;O75030-6;O75030-7;O75030-8;O75030-9	Microphthalmia-associated transcription factor;Isoform M2 of Microphthalmia-associated transcription factor;Isoform 12 of Microphthalmia-associated transcription factor;Isoform A2 of Microphthalmia-associated transcription factor;Isoform B1 of Microphthalmia-associated transcription factor;Isoform B2 of Microphthalmia-associated transcription factor;Isoform C1 of Microphthalmia-associated transcr…	0.00229961	MITF	9596.52	8279.46	7533.19	9901.76	5747.98	6026.51	8304.39	9607.99	9632.36	9878.72	4612.87	4150.01	9387.82	6158.45	8089.86	5669.87	5181.54	6241.56	2896.99	6034.66
O75031	Heat shock factor 2-binding protein	0	HSF2BP	114123	136682	102837	107326	104594	97534.5	110665	93198.1	113655	108477	79769	91974.5	128625	106461	93543.2	84829.2	78259.7	78266.6	113067	110355
O75044	SLIT-ROBO Rho GTPase-activating protein 2	0	SRGAP2	5493801	4.88422e+06	4.27444e+06	4088538	5574878	5718382	4762159	4.84992e+06	4463880	4.28518e+06	5965444	6004670	4.18021e+06	4641414	4.69266e+06	4.40077e+06	4285203	4260073	5.02485e+06	5183461
O75056	Syndecan-3	0	SDC3	90628.3	90154.7	116347	85813.5	106968	110620	69419.5	67679.9	120400	172618	141466	118564	91684.5	79263.1	184100	163576	152514	89777.3	58426.9	100579
O75061-2	Isoform 2 of Putative tyrosine-protein phosphatase auxilin	0	DNAJC6	35325.1	42990.6	48801.1	49486.1	49387.8	59239.6	51591.6	46685.9	53653.1	43728.9	56315.9	59276.4	51567	49708.1	50718.3	47371.2	57338.7	55486.1	55995.8	55793.6
O75072;O75072-2	Fukutin;Isoform 2 of Fukutin	0	FKTN	32694118	34433128	35784864	31779388	31312898	26081042	32063148	29576224	32625690	31167512	31204652	37428056	46603300	39488204	33890584	38037044	34648476	31753164	56336532	48363596
O75083	WD repeat-containing protein 1	0.00318167	WDR1	NaN	NaN	NaN	NaN	NaN	NaN	NaN	2005.82	NaN	1778.14	3476.44	3262.76	8240.51	4866.87	NaN	NaN	1365.79	NaN	6879.08	6811.8
O75093	Slit homolog 1 protein	0	SLIT1	107368	96978.5	117444	155023	87254.7	96517.1	111752	93315.5	84511.7	79023.6	116771	120959	83466.5	104996	108720	126950	139539	123005	176081	156081
O75110;O75110-2	Probable phospholipid-transporting ATPase IIA;Isoform Short of Probable phospholipid-transporting ATPase IIA	0.00318167	ATP9A	NaN	5049.23	24505.3	19318.5	16220.9	35793	9107.97	6657.62	6258.96	8107.55	10352.7	26216.7	23839.9	25498.6	15780	23893.9	42421.1	48207	30648.2	58899.9
O75112-7	Isoform 7 of LIM domain-binding protein 3	0	LDB3	4379638	3.80514e+06	4.2139e+06	4.06835e+06	3.9501e+06	3.93488e+06	3.14344e+06	3.93091e+06	4933085	4390140	4882463	4980500	3.98712e+06	4.68319e+06	4.76711e+06	4.32481e+06	4909822	3.80475e+06	5.01845e+06	4.80281e+06
O75122	CLIP-associating protein 2	0	CLASP2	252047	287543	267702	245769	295041	279064	277630	226314	214406	223880	333943	242731	224868	251439	198765	235129	281534	240923	240764	329534
O75128-3;O75128-7	Isoform 3 of Protein cordon-bleu;Isoform 7 of Protein cordon-bleu	0	COBL	3.32069e+06	3.19614e+06	3216209	3.26297e+06	3.092e+06	3.52863e+06	3237055	3.20227e+06	3345676	3.17449e+06	4.46049e+06	4.56253e+06	4.19938e+06	4491286	3.01921e+06	3.28672e+06	4429524	4.24311e+06	4484253	4.47004e+06
O75129;O75129-2;O75129-3	Astrotactin-2;Isoform 2 of Astrotactin-2;Isoform 3 of Astrotactin-2	0	ASTN2	17890.2	21786.6	20756.8	18748	16851.6	16593.7	9607.57	9464.98	6004.43	5975.47	12182.3	24125.1	30718.3	30778	6167.03	12550.6	18909.7	15009.7	24662.8	26375.5
O75140;O75140-5;O75140-9	GATOR complex protein DEPDC5;Isoform 5 of GATOR complex protein DEPDC5;Isoform 9 of GATOR complex protein DEPDC5	0	DEPDC5	512284	509678	553966	486927	471807	513296	555196	558228	515815	505922	676596	651742	578767	509262	411847	414441	580442	586257	366684	403157
O75150	E3 ubiquitin-protein ligase BRE1B	0	RNF40	660392	602844	447558	429620	531399	523875	702714	596676	619228	562917	675799	636227	808850	914771	651174	537111	572206	744180	785637	769901
O75190;O75190-3;O75190-4	DnaJ homolog subfamily B member 6;Isoform C of DnaJ homolog subfamily B member 6;Isoform D of DnaJ homolog subfamily B member 6	0	DNAJB6	10410	15255.4	39422.2	34052.6	6594.58	11338.5	15260	12763.9	21759.6	20758.8	12534.5	105712	25050.7	21621.1	7822.62	9787.86	7765.98	6569.2	16089	14863.3
O75223;O75223-3	Gamma-glutamylcyclotransferase;Isoform 3 of Gamma-glutamylcyclotransferase	0.00580685	GGCT	172882	122573	135042	2087.2	128028	NaN	1139.82	NaN	77358.9	16795.2	60720.6	NaN	38207.5	22119.5	29840.7	66721.8	NaN	NaN	117714	103148
O75334;O75334-2;O75334-3;O75334-4	Liprin-alpha-2;Isoform 2 of Liprin-alpha-2;Isoform 3 of Liprin-alpha-2;Isoform 4 of Liprin-alpha-2	0	PPFIA2	47298.8	58049.4	50926.9	45230.2	68008.1	64235.2	67724.2	67294.6	45386.1	45881.6	67412.5	64669.3	75062.1	73673.1	57822.8	63195.4	55991.9	63768.5	59388	56234.2
O75339	Cartilage intermediate layer protein 1	0	CILP	161425	163649	150969	145743	139053	131690	128519	128045	126762	107480	147036	137371	194371	157184	152977	148626	134181	129256	153058	181328
O75340	Programmed cell death protein 6	0	PDCD6	120525	141991	138153	105441	149797	115916	118342	107945	81870.6	118202	167200	180889	155273	185444	116867	147799	197638	182152	93040.2	126250
O75356	Ectonucleoside triphosphate diphosphohydrolase 5	0	ENTPD5	36823.9	43373.8	8491.98	9532.43	46785.6	37592.7	24344.6	21521.5	3933.29	6235.51	18374.8	12269.2	17941	14066.6	8718.21	14215.3	14577.1	16134.2	14562.9	12626.4
O75363	Breast carcinoma-amplified sequence 1	0	BCAS1	18336.2	21140	35884.5	35590.4	22167.2	18586.8	40457.7	42816.9	41635	42223.3	20693.3	20349.7	19321.6	21739.9	18499.1	27097.8	18858.8	18334.5	51193.2	54574.4
O75363-2	Isoform 2 of Breast carcinoma-amplified sequence 1	0	BCAS1	19582.7	20038.8	12560.9	20384.8	19759.6	22253.4	17367.8	19081	17181.3	20350.5	16470.1	18043	15792.7	14990.2	16392.5	13676.8	20888.5	27104.8	24755.5	22753
O75376;O75376-2	Nuclear receptor corepressor 1;Isoform 2 of Nuclear receptor corepressor 1	0	NCOR1	272236	268174	275124	241544	264958	271274	242310	236830	267387	290600	292529	301298	307075	308601	252582	269304	228302	277865	272480	282093
O75385	Serine/threonine-protein kinase ULK1	0	ULK1	41295.4	39474	35827.9	26427.9	39329.7	34268.3	37303.3	31315.8	27367.5	32720.1	32661.3	33013.9	27412.2	47059.7	33717.3	29880.1	29710.9	30343.7	32745.6	47840.5
O75387-2	Isoform 2 of Large neutral amino acids transporter small subunit 3	0.000355619	SLC43A1	84158.9	50806.7	38735.2	28352.4	54258.6	52304.5	46569.2	36055.2	40891.5	41971.6	33408.5	45860	61726.5	68924.5	49455.3	47756.7	51864.8	93498.6	77669.8	51136.6
O75443	Alpha-tectorin	0	TECTA	354733	331616	373559	357598	294496	425531	421933	409240	334427	361149	303384	243515	305199	322310	327305	277084	313201	308085	259210	276101
O75460	Serine/threonine-protein kinase/endoribonuclease IRE1	0	ERN1	141263	141635	114774	117369	142364	147526	141040	145127	140224	140074	160996	155593	182817	193863	126074	130030	105033	110349	168599	164120
O75509	Tumor necrosis factor receptor superfamily member 21	0.0049125	TNFRSF21	13460.6	19276.7	13817	12303.8	16029.4	16054.5	16577.6	18550.3	21782.1	22454	15178.1	17184.4	18728.9	18900	25064.9	18028.9	15976	22065.6	14803.6	14607.9
O75578	Integrin alpha-10	0	ITGA10	25657.8	32829.2	21932	21314.7	20044.1	20785.6	16933.2	26773	25379.6	25578	28880.5	28498.7	30285.6	28379.4	11830.1	19907	24346.5	26184.9	17646.2	10597.2
O75581	Low-density lipoprotein receptor-related protein 6	0.000700035	LRP6	82746	127840	62941.8	99331.6	72264.8	91681.9	78816.1	95810.5	76660.4	64803.3	89776.6	96655.7	117776	96063.2	71104.1	77815.9	121310	99782.3	80331.5	73392.1
O75594	Peptidoglycan recognition protein 1	0	PGLYRP1	25326.1	24926.8	38393.3	36221.4	17215.3	18278.9	40751	44266.5	30298.8	26658.2	15418.9	16015.2	4585.15	5707.48	5101.55	5651.72	6406.84	6976.4	15692.3	12416.6
O75602;O75602-2;O75602-3;O75602-5	Sperm-associated antigen 6;Isoform 2 of Sperm-associated antigen 6;Isoform 3 of Sperm-associated antigen 6;Isoform 5 of Sperm-associated antigen 6	0.000700035	SPAG6	5824.39	5019.78	5264.98	5644.78	5575.3	4878.82	5827.95	6067.57	5157.86	3190.76	5159.7	4951.13	6900.86	10773.8	3940.78	7286.34	NaN	5194.1	8733.93	10576
O75626-2	Isoform 2 of PR domain zinc finger protein 1	0.00406123	PRDM1	34392.2	36943.9	43171.6	39527.2	46883.9	48057.4	38772.3	36595.3	38899.1	38718.8	37236.9	35521	32578.2	40747.8	40911.6	44609.9	40893.5	43816.2	23887.2	38073.3
O75629	Protein CREG1	0.00229961	CREG1	3893.96	3195.57	3102.18	2230.99	2701.25	4646.45	4153.11	4364.41	2140.22	1698.61	NaN	1351.36	2748.93	NaN	NaN	1502.97	2772.61	2388.49	1285	1505.25
O75636	Ficolin-3	0	FCN3	1.07828e+06	1.119e+06	3609241	3.56261e+06	2.98714e+06	2.96868e+06	2827111	2.87611e+06	3.31591e+06	3.33868e+06	2.13492e+06	2.03826e+06	1.98221e+06	1.65757e+06	2.09409e+06	2.59296e+06	3.49789e+06	3.48516e+06	4.18225e+06	4243176
O75648-2	Isoform 2 of Mitochondrial tRNA-specific 2-thiouridylase 1	0.00136939	TRMU	126126	201976	279108	290408	247691	302433	335372	238521	365717	417038	255940	181856	338590	189411	353516	400378	197947	356383	259550	410701
O75676;O75676-2	Ribosomal protein S6 kinase alpha-4;Isoform 2 of Ribosomal protein S6 kinase alpha-4	0.000355619	RPS6KA4	236185	263224	194520	235382	239595	263004	210308	227223	223213	239964	266276	339496	356802	379930	279894	316456	426464	418321	312516	386105
O75683	Surfeit locus protein 6	0.00406123	SURF6	38639	48650.4	61979.3	52319.7	51248.6	55620.1	53490.2	57992.3	52708	41996.6	50298.9	57382.4	52918.5	58804.7	64967.6	55513.4	72196.3	72405.8	43970.6	39625
O75688;O75688-2;O75688-4;O75688-5	Protein phosphatase 1B;Isoform Beta-2 of Protein phosphatase 1B;Isoform 4 of Protein phosphatase 1B;Isoform 5 of Protein phosphatase 1B	0.000355619	PPM1B	14580.2	12861.6	8501.16	9256.9	9222.93	10439.6	12477.3	12951.4	7425.25	7669.21	7605.55	7228.77	7604.99	8166.16	7683.86	6076.81	4515.93	5664.77	6875.36	6565.86
O75689-3	Isoform 3 of Arf-GAP with dual PH domain-containing protein 1	0.00318167	ADAP1	18743.9	18707.3	23078.1	22570.4	16014.7	21244.2	19426.9	18694.7	21980.3	20741.5	18531.2	21578.3	16449.5	18814.6	17391.8	18083.9	19128	13822.4	21510.4	23004.6
O75717	WD repeat and HMG-box DNA-binding protein 1	0	WDHD1	91319.4	108018	62098.8	68130	69759.5	78002.6	78056.8	77427.1	75507.6	80488	83473.5	92165.4	74421.2	89804.5	64407.2	58236.9	70203.8	75757.5	70413.8	59216.6
O75787;O75787-2	Renin receptor;Isoform 2 of Renin receptor	0.00773119	ATP6AP2	5823.24	5522.7	4871.04	5282.9	6885.67	6585.16	6663.17	6602.48	NaN	5208.42	NaN	NaN	NaN	9507.8	7908.68	NaN	8953.14	8999.22	10567.5	11896.4
O75808	Calpain-15	0	CAPN15	118357	144903	135932	86840.8	159204	134363	155038	150708	113979	135953	160455	150124	145538	199927	157607	219797	181351	175086	175244	161903
O75874	Isocitrate dehydrogenase [NADP] cytoplasmic	0	IDH1	122767	132391	130600	136569	142809	148767	123171	123240	140666	152286	145997	126723	221644	187189	120206	129165	147583	135874	179367	149487
O75879	Glutamyl-tRNA(Gln) amidotransferase subunit B, mitochondrial	0	GATB	92588.2	87928.7	81475.3	73853.6	98024	84423.2	127447	121681	110610	85363.4	82383.3	75157.5	81076.3	73134.3	79096.5	80404.3	69433.3	93873.8	75173	69544.9
O75882;O75882-2;O75882-3	Attractin;Isoform 2 of Attractin;Isoform 3 of Attractin	0	ATRN	5329.75	5881.96	3913.39	3654.6	3310.16	3243.39	4591.42	5033.75	5327.11	4891.67	5411.56	4487.57	4614.84	4285.07	7442.36	5185.36	4399.76	4617.75	3785.36	3763.45
O75897	Sulfotransferase 1C4	0	SULT1C4	20312.5	16994.7	9615.09	15142.8	13423.7	19725.4	17486.5	14585.1	18022	19206	21751	16265	28029.3	26046.2	22389.1	16610.5	15036.4	20039.2	20228.8	20589.2
O75899	Gamma-aminobutyric acid type B receptor subunit 2	0	GABBR2	681031	780141	936154	961895	955688	890169	948916	983592	850535	878552	855179	998525	684490	929288	1079018	821419	1.09649e+06	1.18367e+06	761535	714711
O75914-3	Isoform 3 of Serine/threonine-protein kinase PAK 3	0.000355619	PAK3	85760.5	75421.7	52511.1	48426.4	69464.5	63052.7	63122.8	66602.2	50517.5	56315.7	98505.3	100619	127782	101659	110447	99181.9	120085	113673	84607	76683
O75916-3	Isoform 3 of Regulator of G-protein signaling 9	0.00432499	RGS9	86376.4	97734.5	175232	124653	181498	153275	147861	134627	92188.2	123989	109608	101631	178280	127904	163698	170340	140994	187078	94347.4	111657
O75923-11;O75923-13;O75923-8	Isoform 11 of Dysferlin;Isoform 13 of Dysferlin;Isoform 8 of Dysferlin	0	DYSF	1.33879e+06	1.28193e+06	1.23169e+06	1.17126e+06	1.3735e+06	1.2861e+06	1.22327e+06	1.37641e+06	1229879	1.08721e+06	1.47062e+06	1.53611e+06	1370091	1.47953e+06	1.72108e+06	1.68015e+06	1.54388e+06	1.6747e+06	1677050	1788378
O75928;O75928-2	E3 SUMO-protein ligase PIAS2;Isoform PIAS2-alpha of E3 SUMO-protein ligase PIAS2	0	PIAS2	65196.6	54097.8	64601.7	66098.8	58155.5	52013.8	51716.6	59189.7	73925.4	50980.8	53559.3	53909.2	78530.7	56682.6	38283.9	41968	35653.1	62378.3	36412.7	35755.3
O75936	Gamma-butyrobetaine dioxygenase	0	BBOX1	785077	918547	1.10873e+06	517285	1.08045e+06	850169	482096	387551	1489272	1220176	412382	452952	904549	731313	476749	936847	389446	335976	465440	421618
O75940	Survival of motor neuron-related-splicing factor 30	0	SMNDC1	76435.1	66499.3	48335	62492	59936	65646.4	65989.7	48642.8	45091.8	44407.7	64467.7	61203.4	71632.8	74344.5	71632.4	62422.9	66554.9	75836.3	59868.9	76456.1
O75943;O75943-2;O75943-3;O75943-4	Cell cycle checkpoint protein RAD17;Isoform 2 of Cell cycle checkpoint protein RAD17;Isoform 3 of Cell cycle checkpoint protein RAD17;Isoform 4 of Cell cycle checkpoint protein RAD17	0	RAD17	28159.9	35725.8	54224.9	76358.4	45861.9	44068.4	25600.4	34916.9	39336.9	34967	34285.3	33081.3	43450.6	33385	29597.3	18990.9	24290.4	21297.7	33694.1	38881.2
O75962;O75962-4	Triple functional domain protein;Isoform 4 of Triple functional domain protein	0	TRIO	168517	180382	153785	132501	174812	166799	164068	160164	159181	137987	178924	168866	184483	192176	180377	201973	167727	130675	172105	133757
O75976	Carboxypeptidase D	0	CPD	2.64144e+06	2.43321e+06	2.53518e+06	2.39869e+06	2.60045e+06	2573193	2447675	2.4948e+06	2.67836e+06	2.73773e+06	2.83406e+06	3.0615e+06	2548103	2.97943e+06	2844745	2.68104e+06	2786330	2.904e+06	3392988	3131931
O76003	Glutaredoxin-3	0.00229961	GLRX3	NaN	NaN	NaN	NaN	NaN	NaN	609.599	NaN	913.031	849.27	3833.67	3742.03	NaN	NaN	NaN	NaN	NaN	NaN	3576.55	4908.73
O76009	Keratin, type I cuticular Ha3-I	0	KRT33A	305022	592653	859283	856100	715866	591720	555637	506634	744170	627248	483098	496606	642463	446201	698412	886739	863350	838136	784118	811265
O76013;O76013-2;Q14532	Keratin, type I cuticular Ha6;Isoform 2 of Keratin, type I cuticular Ha6;Keratin, type I cuticular Ha2	0.00318167	KRT36;KRT36;KRT32	39643.1	36715.7	48366.3	51699.6	24879.1	22874.9	37561.6	37790.4	38302.6	NaN	8238.6	10201.4	8904.7	11195.6	21638.4	30092.1	13291	14904	NaN	NaN
O76021	Ribosomal L1 domain-containing protein 1	0.000355619	RSL1D1	148554	166322	115987	138188	151989	121434	140255	136899	116071	127414	176692	189218	182117	184812	160536	160904	170715	179615	191122	203832
O76041	Nebulette	0	NEBL	173547	158664	116677	116618	137844	131699	150800	155601	116018	116274	211678	206298	196653	206475	194086	193847	249813	195270	179748	173390
O76050-2	Isoform 2 of E3 ubiquitin-protein ligase NEURL1	0	NEURL1	21442.8	25182.8	9591.04	7222.6	13060.9	19923.6	11542.1	9825.1	21324.5	9462.5	19136.5	15492.2	23029.2	15355.8	20689.1	16850.7	16104	16037.9	16913.5	NaN
O76061	Stanniocalcin-2	0.000700035	STC2	3528.87	4853.93	7085.94	9169.88	5597.61	6146.78	6991.23	7435.45	11190.6	8986.58	6597.16	8479.83	4917.76	6537.23	8521.55	NaN	8934.27	11881.3	7085.4	10324.7
O76076	CCN family member 5	0	CCN5	45005.9	46864.3	27489.1	26332.4	32202.4	24298.1	29846.1	29733	21921.9	19612.9	23222.9	22596.2	23012.8	25052.3	34770.6	35855.8	22538.4	22238.7	32369.3	31693.5
O94762-4	Isoform 4 of ATP-dependent DNA helicase Q5	0	RECQL5	24400.3	23132.9	18512.9	17220.1	27289.5	21820.9	21109.2	23574.5	24793.3	17437.1	25429.1	19742.7	15251	16863.8	17610.5	11638.8	26384.2	19594.7	16107.9	26028.3
O94763;O94763-3;O94763-4	Unconventional prefoldin RPB5 interactor 1;Isoform 3 of Unconventional prefoldin RPB5 interactor 1;Isoform 4 of Unconventional prefoldin RPB5 interactor 1	0	URI1	2653849	2778812	2.15245e+06	2465942	3013815	2.26679e+06	2.19589e+06	2.02816e+06	2.47811e+06	2.42804e+06	2572776	2.53715e+06	2.44483e+06	2.89003e+06	1.94967e+06	2.02591e+06	2.10428e+06	2336923	1.5575e+06	1.46923e+06
O94769	Extracellular matrix protein 2	0	ECM2	17146	18052.5	12689.8	12778.3	14076.1	16795.7	13449.9	13653.4	11841	13571.9	12153.6	12636.5	14919.3	11205.5	12932.6	19869.6	20745.3	19744	16983.1	13519.2
O94813;O94813-2;O94813-3	Slit homolog 2 protein;Isoform 2 of Slit homolog 2 protein;Isoform 3 of Slit homolog 2 protein	0	SLIT2	49266.5	48942.1	52134.9	47982.8	40317.4	45884	46268.8	41454.3	49240.2	50793.6	50713.9	46767.2	43586.5	51326.6	34711.1	33133.5	35888	40300.2	33362.9	36275.7
O94819	Kelch repeat and BTB domain-containing protein 11	0	KBTBD11	101521	106624	102813	89180.9	45295.2	45793.5	43663.7	52376.1	93152.8	90382.4	56453.3	35403.3	76405.4	75242	55048.6	29119.9	51196.1	34715.3	102317	90511.3
O94822;O94822-3	E3 ubiquitin-protein ligase listerin;Isoform 3 of E3 ubiquitin-protein ligase listerin	0	LTN1	168463	168786	166687	195723	203193	207070	147479	153967	129451	133008	179278	188945	202455	202440	171247	155285	171506	178257	170347	154175
O94829	Importin-13	0	IPO13	48577.6	54526	33604.5	57998.7	65790.4	55791.4	31073.5	34709.2	54309	38511.5	36304.1	34857.3	24499.8	41196.6	39208	31568.5	40672.3	39795.7	35910.2	54695.1
O94832	Unconventional myosin-Id	0	MYO1D	54114.3	50278.6	57447.3	58490.9	73890.3	67721.8	58076.6	56196.7	52450.8	47120.9	52891.2	59229.8	65940.4	62881.7	50817.8	51858	72045.4	68819.5	74439.6	58557.5
O94854;O94854-2	Uncharacterized protein KIAA0754;Isoform 2 of Uncharacterized protein KIAA0754	0	KIAA0754	383940	524130	446077	466663	406581	427863	500387	413791	285089	433100	334829	285295	559688	556419	694658	597388	432404	481405	498161	442234
O94868	F-BAR and double SH3 domains protein 2	0	FCHSD2	112053	124640	105419	100816	132206	80337.3	97868.8	107787	105438	123144	118636	125066	141440	149664	100301	116945	63569.6	135338	134269	119104
O94876	Transmembrane and coiled-coil domains protein 1	0	TMCC1	61429.6	46980.7	36849.7	41300.2	54076.6	52020.5	39545.7	41305.4	35947.5	31086.9	81407.2	94317.9	82156.6	64899.5	83172.1	101073	102574	76072.8	89937.5	88923.2
O94880-2	Isoform 2 of PHD finger protein 14	0	PHF14	77521.7	89899.9	72447	69926.5	62306.5	70997.1	50683.9	54462.8	58807	57411.2	88020.3	94202.5	70468.7	66635.4	54646.2	90183.9	99636	93315.3	105407	96733.4
O94901-9	Isoform 9 of SUN domain-containing protein 1	0	SUN1	531900	506445	515493	484391	551156	583872	509868	488802	426539	446861	519363	488431	511074	531669	549367	496537	570898	580707	607614	603100
O94952;O94952-1	F-box only protein 21;Isoform 2 of F-box only protein 21	0.000355619	FBXO21	9545.68	8777.83	9975.3	10475.7	13336	14059.3	12866.2	11580.3	9674.29	11298.9	16186.4	17488.1	8924.44	7460.69	23359.5	12679.8	11792.4	11227.5	8024.27	7231.97
O94953;O94953-2	Lysine-specific demethylase 4B;Isoform 2 of Lysine-specific demethylase 4B	0.00318167	KDM4B	35968.7	59340.9	39712.5	42473	35904.9	47679.3	39273.6	40884	32574.4	19029.3	29599.7	24544.8	27752.2	33087	36445.9	39717.9	36490.1	39226.9	22408.7	31953.3
O94966;O94966-3;O94966-5;O94966-7	Ubiquitin carboxyl-terminal hydrolase 19;Isoform 3 of Ubiquitin carboxyl-terminal hydrolase 19;Isoform 5 of Ubiquitin carboxyl-terminal hydrolase 19;Isoform 7 of Ubiquitin carboxyl-terminal hydrolase 19	0.0049125	USP19	71797.3	56549.2	53841.9	28238	28909.7	40142.2	65147.7	42855.7	45882.1	60733.2	73746.1	68578.5	74881	95199	53351.2	111866	57579	31658.4	85084.1	89227
O94983;O94983-2;O94983-3;O94983-4	Calmodulin-binding transcription activator 2;Isoform 2 of Calmodulin-binding transcription activator 2;Isoform 3 of Calmodulin-binding transcription activator 2;Isoform 4 of Calmodulin-binding transcription activator 2	0	CAMTA2	81616.6	98390	61757.8	89094	101141	91461.4	111925	108784	98590.1	107709	69852.4	110997	122643	137925	101315	85382.1	95956.9	96744.4	102747	115457
O94985;O94985-2	Calsyntenin-1;Isoform 2 of Calsyntenin-1	0.00634058	CLSTN1	NaN	NaN	2090.37	NaN	4607.82	NaN	NaN	4066.6	NaN	NaN	NaN	NaN	7103.17	1978.65	NaN	4090.44	NaN	NaN	NaN	NaN
O94988	Protein FAM13A	0	FAM13A	1.2275e+06	1.24662e+06	1.24204e+06	1.28784e+06	1.24792e+06	1.28862e+06	1.05817e+06	1.09171e+06	1.20882e+06	1.24181e+06	1.29919e+06	1.37152e+06	1.06973e+06	1.09807e+06	1.26676e+06	1.24836e+06	1.14895e+06	1.23205e+06	1403271	1.45211e+06
O94989	Rho guanine nucleotide exchange factor 15	0.000355619	ARHGEF15	199154	173053	173076	187070	224352	249616	191498	191566	206862	190195	198322	217642	167418	199135	157016	207792	200303	178290	140828	178029
O95072;O95072-2	Meiotic recombination protein REC8 homolog;Isoform 2 of Meiotic recombination protein REC8 homolog	0	REC8	5263.8	7397.11	7978.45	6316.42	6898.38	7036.9	5796.8	6815.95	5811.22	5367.45	7656.33	6789.28	6636.13	6507.22	6387.21	5638.27	6392.29	6185	9364.71	11721.5
O95140	Mitofusin-2	0	MFN2	291370	291183	340034	316399	313675	339258	363712	370759	357687	431087	376911	353750	296969	280432	237132	379464	264240	267652	397531	381302
O95153;O95153-3	Peripheral-type benzodiazepine receptor-associated protein 1;Isoform 3 of Peripheral-type benzodiazepine receptor-associated protein 1	0	TSPOAP1	128302	116320	117300	105902	119893	123878	120768	119443	108209	105710	154865	152654	132383	131163	105168	111774	153219	159186	76849.5	121684
O95208;O95208-2;O95208-3	Epsin-2;Isoform 2 of Epsin-2;Isoform 3 of Epsin-2	0	EPN2	25377.3	26604.5	18464.3	9438.55	31033.9	40250.2	11291.5	12433.3	12938.6	13096.9	26837.1	31988.9	12903.5	13677.6	10821.3	6835.66	4711.15	7559.75	32799.2	34518.4
O95236;O95236-2	Apolipoprotein L3;Isoform 2 of Apolipoprotein L3	0.00406123	APOL3	5091.73	5571.25	5924.24	5723.07	5534.9	6749.78	6157.09	5061.45	4342.6	6204.91	5669.45	4860.11	7904.69	7710.97	7461.28	9052.6	10508.8	8196.18	9553.13	8287.09
O95243;O95243-2;O95243-3;O95243-5	Methyl-CpG-binding domain protein 4;Isoform 2 of Methyl-CpG-binding domain protein 4;Isoform 3 of Methyl-CpG-binding domain protein 4;Isoform 5 of Methyl-CpG-binding domain protein 4	0.00136939	MBD4	29082.7	30125.8	36902.3	37744.9	38487.7	50081.5	57757.2	42387.8	49081.6	46772.4	47438	48062	50214.8	58870.2	59996.6	77079.7	72403.3	80763.7	65397.2	50773.6
O95271	Poly [ADP-ribose] polymerase tankyrase-1	0	TNKS	1.82988e+06	2.04726e+06	1.63315e+06	2273384	2.1943e+06	2.22569e+06	2.3161e+06	1.68018e+06	2.14739e+06	1.89271e+06	2.34686e+06	2458533	2.51812e+06	3.33394e+06	2.71545e+06	2763613	2460165	2.77655e+06	3.19263e+06	3.23949e+06
O95336	6-phosphogluconolactonase	0	PGLS	72892.2	66015.7	149510	38863.7	50279.5	123427	52275.3	42224.9	54899.1	135806	100866	86591.8	132772	64039.7	108948	73800.8	62787.9	89995.1	66333.3	60203.7
O95365	Zinc finger and BTB domain-containing protein 7A	0	ZBTB7A	11839.2	6815.53	12493.9	7049.61	14468.4	16359.7	14416.2	16037	7996.76	14684.5	6154.93	8865.98	6843.31	5872.58	6588.08	8022.86	7165.41	8939.06	16860	13169.1
O95393	Bone morphogenetic protein 10	0.000700035	BMP10	185901	199214	207151	266532	186016	219115	175763	148761	224346	288076	283414	271036	361023	352217	234812	236571	297946	260440	303254	270035
O95402	Mediator of RNA polymerase II transcription subunit 26	0	MED26	54386.6	51360.3	51739	55100.4	68799.2	74530.6	59500.1	64197	61431	55759.3	62855.8	71940.8	51022.6	51138.1	48433.5	62447.8	79166.4	88880	62611.4	52603.3
O95425;O95425-3;O95425-4	Supervillin;Isoform SV3 of Supervillin;Isoform SV4 of Supervillin	0	SVIL	353222	335253	353609	347396	350709	392136	299859	296745	339862	313428	327658	340356	305464	287445	258208	294158	338838	376219	393944	309343
O95428;O95428-5;O95428-6	Papilin;Isoform 5 of Papilin;Isoform 6 of Papilin	0	PAPLN	25430.4	19769.7	24672.4	24618.4	23884.6	23200.4	23554.3	21043.2	25988	23325	16190.2	13917.7	15812	13204.2	18914.7	21265.2	19406.6	20040.8	25472.7	27981.7
O95433	Activator of 90 kDa heat shock protein ATPase homolog 1	0	AHSA1	39041.7	39452.4	37538.3	41896.8	39818.7	42175.2	34892.6	30782	44827.2	34975.9	38929.3	42414.7	32276.6	29173.6	26860.2	34492.2	30462.6	27707.4	29873.3	27013.1
O95445	Apolipoprotein M	0	APOM	889310	871099	1.21814e+06	1.00457e+06	739978	752750	1.12821e+06	957165	922472	825299	1.41175e+06	1.50477e+06	1426059	1.49115e+06	1.28958e+06	1.39766e+06	348328	302525	1121214	1.06524e+06
O95445-2	Isoform 2 of Apolipoprotein M	0	APOM	1880250	1.95719e+06	2.34773e+06	2363947	1505950	1.73107e+06	2.33907e+06	2.11879e+06	1.54704e+06	1613806	2.37593e+06	2.45171e+06	3459565	3381299	2.20223e+06	2.15087e+06	2.12795e+06	2.07388e+06	1.38056e+06	1.39506e+06
O95466;O95466-2;O95466-3	Formin-like protein 1;Isoform 2 of Formin-like protein 1;Isoform 3 of Formin-like protein 1	0	FMNL1	163404	143013	160346	146968	175495	177044	157120	170180	150518	139848	204385	198047	155871	169943	184945	198496	175685	157661	163465	178112
O95477	Phospholipid-transporting ATPase ABCA1	0	ABCA1	2.45702e+06	2.14942e+06	2191945	2102329	2.00432e+06	2.0903e+06	2121265	2.09669e+06	2.09929e+06	2.23008e+06	2328461	2.35883e+06	2329670	2.83474e+06	1.77208e+06	2.03862e+06	2.16062e+06	2.32119e+06	2.04047e+06	2.09696e+06
O95486	Protein transport protein Sec24A	0.000355619	SEC24A	88143.2	76605.7	48334.3	52970.2	82584.3	57120.2	59957.5	59467.1	65377.7	49751.8	68299.5	49038.9	95695.8	57733.1	32298	49496.3	53038	66376.6	62678.9	62656.4
O95497	Pantetheinase	0	VNN1	59028.3	67226.7	52928.5	51454.9	50974.7	45507.3	46772.9	47040.4	54726.5	56522.1	56967.2	57472	69752.7	51317.5	43567.7	58578.8	47134	57179.5	46531.5	49130.2
O95521	PRAME family member 1	0	PRAMEF1	154226	132813	152419	104193	177795	218776	203417	197053	172036	171200	136259	146958	142097	124688	179434	135517	145324	169075	179385	192058
O95568	Histidine protein methyltransferase 1 homolog	0	METTL18	50699	44618.3	47619.1	33199.4	50414	45581.6	39994.2	37228	45969.7	46438.4	38300.8	36267.5	39418.8	42680.7	36700.3	32588.1	48221	32214.5	52832.6	50235.6
O95630;O95630-2	STAM-binding protein;Isoform 2 of STAM-binding protein	0	STAMBP	71578.3	66651.9	47122.2	44454.3	51267.8	54901.5	58713.9	52401.4	44833.3	36865.2	113658	115825	89208.3	78713.1	101510	100926	95220.8	99879	73256.7	72143.6
O95678	Keratin, type II cytoskeletal 75	0.000355619	KRT75	5284.64	4493.28	NaN	NaN	NaN	NaN	NaN	NaN	NaN	NaN	NaN	NaN	NaN	NaN	NaN	NaN	NaN	NaN	NaN	NaN
O95714	E3 ubiquitin-protein ligase HERC2	0	HERC2	89273	92205.3	82382.4	65453.9	102445	83599.4	78625.1	100413	82689.6	88449.3	96608.1	110588	97058.3	103599	91670.2	93881.8	109333	112173	82803.5	95734.7
O95744	Putative postmeiotic segregation increased 2-like protein 2	0.00634058	PMS2P2	72557.4	63957.3	354086	368039	391148	375704	333770	358621	100395	95694.3	102923	112907	368601	349468	197083	171213	531361	541275	194786	207127
O95747	Serine/threonine-protein kinase OSR1	0	OXSR1	42879	42475.3	36089.3	38927.4	23219.9	27749.5	20984.9	31202.4	35039.7	38160.7	38232.7	30160.1	25866.2	37652.1	21028.3	27439.8	33291	30757.6	41903.4	48336.1
O95758;O95758-1;O95758-2;O95758-4;O95758-5;O95758-6;O95758-7	Polypyrimidine tract-binding protein 3;Isoform 1 of Polypyrimidine tract-binding protein 3;Isoform 2 of Polypyrimidine tract-binding protein 3;Isoform 4 of Polypyrimidine tract-binding protein 3;Isoform 5 of Polypyrimidine tract-binding protein 3;Isoform 6 of Polypyrimidine tract-binding protein 3;Isoform 7 of Polypyrimidine tract-binding protein 3	0	PTBP3	75502.8	84446.5	52634.1	66541	57912.9	57243.3	76662.8	80916.2	96554.5	70956.8	93695.9	95548.6	74489.6	74851.4	259145	105935	104718	212530	76498	78662.6
O95759	TBC1 domain family member 8	0	TBC1D8	283587	254712	339127	376027	297809	323447	346209	331771	244176	202503	437093	293859	360402	347498	358688	335690	332425	288985	329714	210555
O95782;O95782-2	AP-2 complex subunit alpha-1;Isoform B of AP-2 complex subunit alpha-1	0	AP2A1	53540.7	57433.8	52795.4	61170.1	61252.5	51158.5	49078.9	42755.3	38900.6	38505.8	51693.6	47393.8	50537.1	57379.6	47329.9	49178.6	39523	42273.4	52355.6	62965.9
O95785	Protein Wiz	0	WIZ	98338.5	89638.8	74148.4	76820.9	77066.2	86502.9	75485.2	85103	78193.5	77415	92174.1	101045	85546.8	98140.3	83493.8	78402.1	92632.1	86111.4	84317.9	92614.9
O95786	Antiviral innate immune response receptor RIG-I	0	DDX58	29741.1	23412.6	29045.3	29048.5	34458.2	30258	32214.1	25825.8	32160	29467.5	28311.5	35668.6	23274.6	27232.4	28577.2	26138.8	32783.4	32814.7	30317	30573.6
O95800	Probable G-protein coupled receptor 75	0	GPR75	271355	267460	294956	218955	275869	310328	228141	220342	309156	265992	221642	263415	252030	247472	246866	239326	230174	232847	223340	255687
O95831;O95831-2;O95831-3	Apoptosis-inducing factor 1, mitochondrial;Isoform 2 of Apoptosis-inducing factor 1, mitochondrial;Isoform 3 of Apoptosis-inducing factor 1, mitochondrial	0.00136939	AIFM1	180848	151898	60788.3	88498.4	240533	250184	175014	57293.5	51814.7	39717.5	53768.3	52101.2	52198	22516.1	68529.8	75348.9	69637.4	90943	41120.8	44291.9
O95833	Chloride intracellular channel protein 3	0	CLIC3	5634.78	8204.21	7784.68	6186.27	5959.25	6600.53	7815.25	8403.35	6154.81	6842.34	5804.44	5420.3	7362.08	6655.96	5220.6	6527.93	7278.99	4592.84	8119.79	9601.26
O95835	Serine/threonine-protein kinase LATS1	0	LATS1	123415	125514	103788	104501	115728	115687	130479	110863	110494	118606	127239	131056	131549	138881	96566.6	93245.1	124839	125276	108115	123636
O95872	G patch domain and ankyrin repeat-containing protein 1	0	GPANK1	29845.9	23974.5	22875	32162.7	24972	24146.7	47332.4	29623.8	22552.1	20689.4	17265	16317.7	12346.8	27871.1	27106.1	9267.61	22394.5	30431.2	15167.4	11582.1
O95873	Uncharacterized protein C6orf47	0	C6orf47	47069.9	50701.6	85842.5	85306.8	83572.3	93253.6	84315	69893.2	69262.6	60171.5	52156.7	68310.9	80650.1	81847.8	53434	54781.6	71209.7	56550.9	83023.3	92396.3
O95931	Chromobox protein homolog 7	0	CBX7	12735.7	12785.9	12205	14533.2	9996.44	9435.75	13169.9	12303.4	13682.9	16976.9	11863.5	9838.93	27517.8	23494.4	11934.8	10110.1	10959.3	11191.6	12283.5	11331.2
O95967	EGF-containing fibulin-like extracellular matrix protein 2	0	EFEMP2	155479	144610	123278	115255	135985	125054	104650	96186.9	115804	120541	91720.7	104597	84831.1	101550	126619	91569.8	81389.4	78633.4	88393.3	104258
O95980	Reversion-inducing cysteine-rich protein with Kazal motifs	0	RECK	187240	179940	259765	147490	329291	237439	180684	199887	210279	177307	160007	153699	237795	145043	125355	151137	184898	155821	240472	140763
O95996;O95996-3	Adenomatous polyposis coli protein 2;Isoform 3 of Adenomatous polyposis coli protein 2	0	APC2	43978.1	43265.3	38397.3	35319.8	56544.6	52625.4	36068.5	33274.9	31665.1	35842.2	42880.3	45173.8	35345.2	42330.2	35710.6	54928.1	49793.3	47312	38925.2	46927
O96011;O96011-2	Peroxisomal membrane protein 11B;Isoform 2 of Peroxisomal membrane protein 11B	0	PEX11B	113558	126435	112555	109832	69740.6	78323.9	153131	157193	145266	159185	24181.1	28391	NaN	16691.6	38820.6	NaN	33947.2	40239.8	50706.4	60229.3
O96013-3	Isoform 3 of Serine/threonine-protein kinase PAK 4	0	PAK4	5139.63	10066	9267.35	8455.19	9964.35	7458.45	NaN	8588.47	4078.7	5761.7	9178.4	4801.08	7858.39	9106.63	7981.25	4903.49	13166.3	13411.5	5257.48	4649.02
P00325	All-trans-retinol dehydrogenase [NAD(+)] ADH1B	0	ADH1B	89070.4	97584.1	75538.7	96127.1	107935	116346	89295.8	90794.6	109109	104296	129746	122854	112632	109655	96336.1	109762	145179	142921	140714	144879
P00338-5	Isoform 5 of L-lactate dehydrogenase A chain	0	LDHA	67497.8	79036.3	67227.4	57946.5	56408	59969.7	49703.9	4956.83	71236.9	76974.6	51535.2	48860.4	88483.4	98101.7	37353.1	34340.9	69983.4	76628.5	7183.3	117302
P00338;P00338-3	L-lactate dehydrogenase A chain;Isoform 3 of L-lactate dehydrogenase A chain	0	LDHA	24915.5	21670.3	19136.9	19676.4	25141.8	24186.3	33135	30723.4	23652.4	27126.1	25629.9	28463.6	45912	48497.8	55293.5	66096.4	30223	26987.1	64992	66959.6
P00352	Retinal dehydrogenase 1	0	ALDH1A1	14298.5	8242.41	13948.3	10017.3	13258.8	12496.8	10633.2	10574.3	8664.67	8186.91	48924.2	48322.1	14484.3	17930.9	13701.7	13048.1	18568.5	11991.4	11745	13270.8
P00387;P00387-2;P00387-3	NADH-cytochrome b5 reductase 3;Isoform 2 of NADH-cytochrome b5 reductase 3;Isoform 3 of NADH-cytochrome b5 reductase 3	0.00406123	CYB5R3	124451	125743	88159.9	106913	79474.9	74984.2	64869.8	76639.1	101279	69674.2	72988.5	94632.3	162360	154598	91057.1	93152.2	77479.6	89509.6	94852.9	71160.1
P00450	Ceruloplasmin	0	CP	927734	958428	785674	792764	776614	760180	841160	845420	821787	824251	734168	727460	759017	745130	1.08841e+06	1.12538e+06	732642	724008	878121	915677
P00451	Coagulation factor VIII	0	F8	976588	1.02821e+06	1.31932e+06	1.26711e+06	941663	941983	689842	700908	638824	668953	599588	620961	678094	682514	575967	653146	977590	968324	941010	946406
P00488	Coagulation factor XIII A chain	0	F13A1	262346	251040	304980	302072	265135	266720	174690	161725	142140	136025	63742.3	56980.1	84583	82573.2	99287	103058	152387	153091	35741.6	31176.2
P00491	Purine nucleoside phosphorylase	0.000355619	PNP	266248	261131	328059	393356	390350	438585	221546	217726	399816	338224	171129	182456	314529	262861	587437	180783	391345	622237	249110	158853
P00505	Aspartate aminotransferase, mitochondrial	0	GOT2	218259	232102	220552	228086	211961	167249	173904	180744	231702	212390	217589	206420	231639	300137	229890	208293	201368	185613	170235	166053
P00519	Tyrosine-protein kinase ABL1	0	ABL1	17641.9	14514	9972.39	9781.59	12678.6	14324.2	9762.09	7940.02	14710.3	14928.3	17198.3	24983.7	13520.2	10990.6	12106.5	16437.9	16393	13998.7	17905.2	15963.1
P00558;P00558-2	Phosphoglycerate kinase 1;Isoform 2 of Phosphoglycerate kinase 1	0.00659472	PGK1	1568	2712.39	1720.65	2597.15	2442.56	2122.12	5340.93	5125.06	3447.62	6207.25	3116.3	2623.71	1577.63	2470.97	1855.58	NaN	NaN	NaN	3383.74	3345.8
P00568	Adenylate kinase isoenzyme 1	0	AK1	48066.6	23189.9	27309.5	22556.1	20435.4	26257.6	14924.6	25444.3	25354	34891.3	104178	109851	62013.4	28747.8	48416.9	51082.7	25104.4	26682.1	45227.3	38446
P00734	Prothrombin	0	F2	20459710	19631306	26962354	27031688	25901162	26508076	24906846	24854184	22708608	23044912	22937600	23472952	19832026	20009882	23116308	21360842	21175650	21077102	21355284	20929642
P00736	Complement C1r subcomponent	0	C1R	2.12527e+06	2.1257e+06	2216593	2.26654e+06	2.23031e+06	2.1696e+06	1.93235e+06	1.99052e+06	2.47826e+06	2.54187e+06	2.24019e+06	2219158	2.23525e+06	2.23263e+06	1.98752e+06	1.9012e+06	2.46363e+06	2.48782e+06	3.19056e+06	3.13531e+06
P00738	Haptoglobin	0	HP	1.82553e+06	1.80955e+06	853101	822363	980849	967824	1.16613e+06	1.11964e+06	1.90513e+06	2.02377e+06	3.30151e+06	3.37883e+06	1.93036e+06	1.88232e+06	2.31055e+06	2.18575e+06	1800683	1.92209e+06	965849	934755
P00739	Haptoglobin-related protein	0	HPR	859968	783883	537226	545594	682258	627726	344253	321810	681345	735615	782217	775424	1.04039e+06	994184	677353	639992	658523	676909	391307	381320
P00740	Coagulation factor IX	0	F9	862110	849516	819913	817216	914237	1.00407e+06	925880	939737	809371	823432	1278959	1.27061e+06	514923	576994	656939	750077	1.51659e+06	1.50916e+06	1.11272e+06	1138244
P00742	Coagulation factor X	0	F10	1.70483e+06	1690339	1.52741e+06	1545422	1.66167e+06	1757599	1.22915e+06	1209982	1.31594e+06	1.32446e+06	1.37031e+06	1354515	1.0678e+06	1.01528e+06	957458	1.03545e+06	1.12892e+06	1.15228e+06	1.05098e+06	1.04421e+06
P00746	Complement factor D	0	CFD	33385.5	37142.7	22735.9	22282.2	46317.7	52574.7	52719.3	50749.6	37833.3	35296.7	28052.5	29860.5	28616.9	30571.2	34399.9	46001.1	46683.9	53950.4	36957.5	35278.2
P00747	Plasminogen	0	PLG	3.57519e+06	3.5973e+06	3.56642e+06	3.6447e+06	4203223	4.18557e+06	3306673	3300773	3.62911e+06	3.65231e+06	3.17669e+06	3117006	2.94388e+06	2.97464e+06	2.72087e+06	2.69101e+06	3.14358e+06	3.18117e+06	2.46337e+06	2.45051e+06
P00748	Coagulation factor XII	0	F12	303903	298124	262848	269058	397344	404580	225924	233977	124065	122521	336214	331077	181775	193045	195323	176656	147249	148257	84425.8	85862
P00749;P00749-2	Urokinase-type plasminogen activator;Isoform 2 of Urokinase-type plasminogen activator	0	PLAU	32905.6	35179.6	39160.7	37373.9	42132.8	41831.3	39389.1	36761.7	37119.1	36836.8	42697.4	38948.2	45860	35361.2	37222	45927.6	40961.5	40416.3	47552.6	42475.1
P00751	Complement factor B	0	CFB	190107	192100	283101	290663	249797	251199	319179	306709	314612	323532	325156	329354	212601	209499	260952	266350	277046	270667	282018	270331
P00813	Adenosine deaminase	0	ADA	31614.4	28863.1	40955.7	49651.2	38243.2	43096.1	42865.3	41395.6	38392.1	46641.8	34943	33470.5	47344.6	51174.8	36131.9	30350.2	33017.6	30044.2	34500.4	43312.3
P00966	Argininosuccinate synthase	0	ASS1	18152.3	17155.8	20510	17229.1	20915.6	22037	19162.3	18076.2	17605.7	21273	19922	18501.5	19779.7	21066.1	14917.8	16977	27513.7	20085.9	26871.3	26793.3
P01008	Antithrombin-III	0	SERPINC1	15982006	15718338	20825044	20836546	19298126	19242198	18726612	18278426	18004832	17657366	21004502	20891566	16405212	16320076	17252172	16559536	20782528	21082138	16917466	16365628
P01009	Alpha-1-antitrypsin	0	SERPINA1	7825699	7771971	1.98868e+06	2.01021e+06	2.57197e+06	2531603	2859258	2920863	5.44024e+06	5398514	2.95433e+06	3109607	2.69286e+06	2.64206e+06	4.66933e+06	4444266	2.40611e+06	2.38795e+06	3.25805e+06	3.37976e+06
P01011	Alpha-1-antichymotrypsin	0	SERPINA3	830584	853022	908800	872526	592340	615538	938709	903927	1.17114e+06	1.25565e+06	1.00607e+06	1016577	738835	717760	899393	976330	659955	710882	930790	990954
P01019	Angiotensinogen	0	AGT	395571	437121	257888	252939	481687	446201	261740	245655	427504	388026	232662	239142	230589	246803	378218	340184	228840	222562	626379	593759
P01023	Alpha-2-macroglobulin	0	A2M	1.29775e+06	1.29277e+06	841116	839754	742825	696365	1.02027e+06	1.02095e+06	1.77768e+06	1.78828e+06	681388	655232	1.09165e+06	1.02646e+06	1.93925e+06	1.91126e+06	705008	683891	1.28261e+06	1.21421e+06
P01024	Complement C3	0	C3	27954792	27947592	30519722	30319874	32167614	32667740	28335878	28326224	28128184	28800496	33351820	33532346	34198796	34483640	34538576	32858474	31374970	31964974	42341916	42544980
P01031	Complement C5	0	C5	1.87506e+06	1.87842e+06	1.49658e+06	1.48464e+06	1471003	1491063	1.33319e+06	1.32655e+06	1552831	1562184	1.4718e+06	1.46418e+06	1.08179e+06	1.10405e+06	1.19321e+06	1.21587e+06	1.44733e+06	1.44495e+06	1.65833e+06	1.65858e+06
P01034	Cystatin-C	0	CST3	13683	15431.3	16370	15149.9	19167.6	17547.8	16661.2	18386.5	13896.1	13539.5	17040.6	18944.7	17810.6	18608.5	25104.7	29633.3	30905.6	29429.7	26612.6	33301.5
P01037	Cystatin-SN	0.00318167	CST1	3851.48	3289.93	1222.44	NaN	NaN	NaN	NaN	3330.6	NaN	1343.76	NaN	NaN	NaN	883.171	4366.28	10814.8	NaN	NaN	NaN	NaN
P01040	Cystatin-A	0	CSTA	40087.6	41169.9	33047.1	39374.9	32786	33762.2	31619	33487.4	38102.7	36462.8	22326.5	21331.6	36347.4	40539.5	41684.8	47281.9	39517.2	41314.8	25005.8	24554.8
P01042	Kininogen-1	0	KNG1	2.12609e+06	2.19817e+06	2.35698e+06	2.30037e+06	2.23342e+06	2.0369e+06	2.07821e+06	2.11416e+06	2.28555e+06	2.25881e+06	1.42792e+06	1.47693e+06	1.80698e+06	1.85838e+06	1.84808e+06	2.03227e+06	2.02471e+06	2.134e+06	2.19835e+06	2099879
P01116	GTPase KRas	0	KRAS	447115	864128	723217	771088	442353	981813	513839	842152	443396	726962	597068	719859	645140	737410	1465409	735084	1.72952e+06	1.71065e+06	1.74649e+06	1.85055e+06
P01127	Platelet-derived growth factor subunit B	0	PDGFB	5705.78	7365.3	6830.89	6717.76	7055.57	3935.11	4523.74	5097.22	6736.47	7659.02	9141.78	6443.15	8748.33	8599.5	7935.72	4877.04	4901.51	7458.17	8432.71	7573.65
P01137	Transforming growth factor beta-1 proprotein	0	TGFB1	231430	232226	257492	257391	196721	192477	234091	229756	262995	252873	181644	193976	169646	150538	206989	172159	149117	172130	166249	159224
P01178	Oxytocin-neurophysin 1	0	OXT	1474.97	1699.67	NaN	2219.19	4076.65	4187.24	2078.25	1907.46	2046.8	2184.26	4712.06	4350.45	4097.77	NaN	5772.09	4851.58	5336.91	5283.91	NaN	NaN
P01344;P01344-2;P01344-3	Insulin-like growth factor II;Isoform 2 of Insulin-like growth factor II;Isoform 3 of Insulin-like growth factor II	0	IGF2	161463	170218	100324	97183	88257.4	98754.4	93709.3	87486.3	83899.4	91027.3	106221	114447	107680	103587	110403	101939	145545	152494	150825	156327
P01591	Immunoglobulin J chain	0	JCHAIN	1.56446e+06	1.54642e+06	2.5793e+06	2.51937e+06	1.67878e+06	1.66454e+06	1.03357e+06	986571	1.46181e+06	1.50962e+06	1.71822e+06	1.84977e+06	3.60054e+06	4.13086e+06	2.1841e+06	2010785	1.47876e+06	1.43396e+06	1654343	1.58e+06
P01593;P01594	Immunoglobulin kappa variable 1D-33;Immunoglobulin kappa variable 1-33	0	IGKV1D-33;IGKV1-33	23432.3	29212.3	63665.1	64730.1	24452.1	26563.7	63595.9	58177.4	68070.2	68548.6	29219.1	28269	44656.3	38698.2	51283.5	30337.3	18162	19809.7	22802.1	27906.9
P01597;P04432	Immunoglobulin kappa variable 1-39;Immunoglobulin kappa variable 1D-39	0	IGKV1-39;IGKV1D-39	81270.1	67171	43403.3	48316.3	78498.6	77467.3	49149.8	43055.9	78845.7	90679.5	26881.8	25969.7	85671	89295.5	47873.2	50000.3	43906.1	48490.6	36340.2	33982
P01599	Immunoglobulin kappa variable 1-17	0	IGKV1-17	147645	182807	133419	114586	90214.3	139087	169486	127730	123662	102377	135200	139956	545818	504998	149881	164378	171651	186507	125247	151336
P01601	Immunoglobulin kappa variable 1D-16	0	IGKV1D-16	6744.28	7475.31	17284.2	15207	3492.48	3386.37	5080.92	4473.51	7413.27	7945.51	7005.62	8009.85	7731.05	7062.97	10935	10329.7	4327.55	5864.96	5133.65	5200.15
P01602	Immunoglobulin kappa variable 1-5	0.0016835	IGKV1-5	31310.7	34369.9	34230.7	35970.4	35830.3	41243.9	36100.8	34367.7	44358.5	41696.3	60090.4	96240.3	51540.1	47818.1	30931.3	23674.3	28994.3	33538.5	66279.1	68969.6
P01619	Immunoglobulin kappa variable 3-20	0	IGKV3-20	1.62963e+06	1.66653e+06	1.77609e+06	1.91556e+06	1.32673e+06	1.35647e+06	758358	645849	1.46404e+06	1460218	995567	932648	2.03303e+06	2151934	929887	836230	702690	664954	977321	934434
P01624	Immunoglobulin kappa variable 3-15	0	IGKV3-15	517731	444315	679026	687022	381077	347902	416605	443496	639019	441882	278068	251241	706901	715104	444745	417469	314086	361556	492484	520097
P01699	Immunoglobulin lambda variable 1-44	0.00634058	IGLV1-44	2242.11	NaN	NaN	NaN	NaN	NaN	13622.8	12428.7	1286.61	NaN	12435.9	15841.7	3641.68	4249.66	3876.66	7584.81	NaN	NaN	5428.98	7552.86
P01700	Immunoglobulin lambda variable 1-47	0	IGLV1-47	85564.8	87316.5	135495	140791	55379.1	42655.1	72917.8	81095.9	245168	243970	91765.3	96165.5	168924	135762	87474.7	93619.4	49878.1	44574.8	168751	214179
P01701	Immunoglobulin lambda variable 1-51	0.000355619	IGLV1-51	37722.3	41198.2	136346	172651	36851	20156.9	59639.5	36686.7	150795	122071	85445.9	81765.5	559615	326211	39998.8	60095	75610.7	75049.1	50130.4	172497
P01703	Immunoglobulin lambda variable 1-40	0	IGLV1-40	89697	65095.8	56973.2	53210.1	77777.8	76766.9	150011	110524	113333	114514	38694.7	51776.2	104626	109302	119315	146140	57560.9	58678.9	124143	181161
P01704	Immunoglobulin lambda variable 2-14	0	IGLV2-14	12842.4	9047.59	16624.7	9779.41	23037.6	18449.9	16758.8	17918.3	28961.8	20655.1	23504.9	22967.5	47700	55452.8	9432.08	18483.7	8680.83	7043.25	25029.2	21670.7
P01706	Immunoglobulin lambda variable 2-11	0	IGLV2-11	80825.1	99394.4	131088	113153	13914.5	24280.2	23311.2	26377.3	46196.4	40865.8	123445	116569	133379	133535	35328.3	30584.7	27881.4	22304.4	32129.5	43257
P01709	Immunoglobulin lambda variable 2-8	0	IGLV2-8	106006	162303	76411.4	89529.7	238615	328819	64538.8	64835.6	103704	109890	146935	146635	204959	284460	69879.2	77986.1	91428	79361.6	201548	474008
P01714	Immunoglobulin lambda variable 3-19	0	IGLV3-19	99267.7	88340.5	206275	191291	62977.5	49631.8	105788	112053	170718	151359	59118.2	46536.3	427819	233165	304952	106839	102654	90208.4	551026	632248
P01715	Immunoglobulin lambda variable 3-1	0	IGLV3-1	13911.8	15971	19704.8	20930.3	76980.1	85327.5	40227.7	41617.7	41658.7	45129.4	31767.5	34757.4	165198	171710	22371.8	25174.4	10792.8	12597.9	49721.5	42641.2
P01717	Immunoglobulin lambda variable 3-25	0	IGLV3-25	935857	883001	719350	764401	625634	576114	600152	562371	1810198	1.7071e+06	249275	251168	1.61032e+06	1.97108e+06	740525	794722	398190	364558	778422	746765
P01718	Immunoglobulin lambda variable 3-27	0	IGLV3-27	19750.9	18821.3	39757.6	33457.8	6274.54	4125.15	41976.5	36758.2	19495.5	18952	NaN	4815.98	68470.2	44215.2	18594.7	12460.9	26810	27957.2	71620.7	73615.6
P01721	Immunoglobulin lambda variable 6-57	0.00773119	IGLV6-57	31245.8	31264.3	52709.6	57306.2	18000.2	20059.5	10623.5	11575.8	18662	22725.8	21346	20372	42674.1	39375.8	35569.7	24232	1847.32	1302.66	27931.9	28102.3
P01742	Immunoglobulin heavy variable 1-69	0	IGHV1-69	2.98362e+06	2.58837e+06	1.11585e+06	907077	1.08168e+06	1529914	713475	1.25252e+06	1.76433e+06	1.41489e+06	1.07395e+06	877695	4.07673e+06	3997243	2.69765e+06	2.02991e+06	1.67667e+06	1.71263e+06	1.51941e+06	1.75847e+06
P01743	Immunoglobulin heavy variable 1-46	0	IGHV1-46	12314.6	11204.6	9213.63	11737.7	15978.1	17268.6	17442.2	16428.2	19047.5	18520.7	13621.6	12149.2	31780.5	31992.3	31279.1	20416.4	17553.6	15170.2	12425.8	11711.1
P01763	Immunoglobulin heavy variable 3-48	0	IGHV3-48	NaN	NaN	NaN	NaN	NaN	NaN	NaN	NaN	10779.4	12623.7	NaN	NaN	NaN	NaN	NaN	NaN	NaN	NaN	NaN	NaN
P01764	Immunoglobulin heavy variable 3-23	0	IGHV3-23	819969	799094	610975	631810	620586	642407	351286	411843	613176	629127	529175	537818	615339	676355	363998	392815	484991	428451	422928	397738
P01766	Immunoglobulin heavy variable 3-13	0	IGHV3-13	22820.8	26162	35293.7	36323.2	40725.8	44431.3	14933.6	17662.3	36055.9	40033.3	49941.3	51595.1	108194	80552.3	52610.4	40172.9	11107.3	13911.1	22481.4	25271.5
P01768;P0DP03	Immunoglobulin heavy variable 3-30;Immunoglobulin heavy variable 3-30-5	0	IGHV3-30;IGHV3-30-5	26480.3	27558	18880.8	14736.2	9566.53	4047.19	52701.3	133235	12679.6	18902.5	NaN	NaN	47845.5	NaN	53358.8	115019	23085.5	30971	28668.4	36123.3
P01772	Immunoglobulin heavy variable 3-33	0	IGHV3-33	2220944	2082377	1.80597e+06	1.82769e+06	1.26775e+06	1295844	2.33364e+06	2319080	2.20525e+06	2.3469e+06	1.21379e+06	1201003	1.69918e+06	2.31472e+06	2.16953e+06	2262034	1431017	1.50135e+06	3.33591e+06	3.3625e+06
P01780	Immunoglobulin heavy variable 3-7	0	IGHV3-7	460216	453357	478923	503925	530966	515499	421357	434245	603666	611665	653240	644644	1.06349e+06	1.1159e+06	274734	286076	428000	406393	349327	341289
P01782	Immunoglobulin heavy variable 3-9	0	IGHV3-9	272954	254382	321228	325430	332856	334429	228950	184928	335887	368616	314395	277349	488807	639107	239100	531626	282227	284395	180046	175145
P01814	Immunoglobulin heavy variable 2-70	0.00104675	IGHV2-70	11742.2	14230.7	187740	117515	23487.3	26559.6	66216.8	75520.3	61636.7	64507.5	20861.4	25025.2	69371.8	74926.2	26286.3	29415.6	32078.2	32662.5	25279.6	36334
P01817	Immunoglobulin heavy variable 2-5	0	IGHV2-5	10751.1	9429.99	9185.63	8913.41	4370.46	3315.17	4385.92	2966.51	12895	12285.6	12856.2	11629.4	16821.5	21049.1	7104.46	8965.77	8524.07	7574.8	8260.5	7590.45
P01824	Immunoglobulin heavy variable 4-39	0	IGHV4-39	13558	7753.16	17914.5	19547.4	12393.7	12781.5	14954.3	17762.2	17944.7	19541.4	13027.8	13954.9	13537.3	13934.2	15387.5	14316.7	9429.96	9282.71	14118.9	15926.5
P01833	Polymeric immunoglobulin receptor	0	PIGR	23036.1	22472.2	27358.3	28217.5	39777.4	37017.5	28380.6	27174.2	65109.4	63387.5	44064.9	44361.6	65603.4	60405.5	41671.5	41569.4	61335.1	62778.3	37477.5	36077.9
P01834	Immunoglobulin kappa constant	0	IGKC	6.01123e+06	6.96722e+06	6038240	6474038	4597238	4587950	3.7132e+06	3.70931e+06	4.6449e+06	4.85078e+06	4.52603e+06	4.40696e+06	8751270	8209127	3646040	2758045	5046876	4851901	4277896	4.57827e+06
P01859	Immunoglobulin heavy constant gamma 2	0	IGHG2	11813795	11284037	6.79679e+06	7.17736e+06	6938389	6851311	5400037	5161184	6622437	6724481	8545541	8901198	8509315	8562492	5994373	5614533	9825448	9865746	5215679	5338080
P01860	Immunoglobulin heavy constant gamma 3	0	IGHG3	2.81045e+06	2.90328e+06	4.6778e+06	4.95387e+06	2225350	2.31429e+06	2.65809e+06	2.57193e+06	2.20087e+06	2.08381e+06	3367134	3.45837e+06	1.62379e+06	1.68936e+06	942059	858711	1.85628e+06	1.86856e+06	3.84849e+06	3861537
P01861	Immunoglobulin heavy constant gamma 4	0	IGHG4	484116	533130	932681	924011	329458	316875	223515	203794	1.24418e+06	1.24337e+06	356522	328830	425288	457414	451428	447325	356896	441772	218940	204796
P01871-2	Isoform 2 of Immunoglobulin heavy constant mu	0	IGHM	3.70074e+06	3.8235e+06	6.10768e+06	6466112	3.51389e+06	3648034	2.3565e+06	2.42203e+06	4.03499e+06	4.06759e+06	3363276	3.09602e+06	6.42272e+06	6.98695e+06	2.36966e+06	2236079	1975901	1.82381e+06	1.94824e+06	1.85409e+06
P01876	Immunoglobulin heavy constant alpha 1	0	IGHA1	3.01376e+06	3111904	4.41013e+06	4.5037e+06	2.45379e+06	2.48995e+06	1.99183e+06	1.84711e+06	3.77898e+06	3670148	4362469	4681153	4.82092e+06	5018944	5358507	5.72923e+06	4714490	4.84625e+06	4342009	4300281
P01880;P01880-2	Immunoglobulin heavy constant delta;Isoform 2 of Immunoglobulin heavy constant delta	0	IGHD	46315.1	34189.3	35962.9	28628.8	14060.6	8718.18	38224	39038.8	5317.04	8406.38	43529.6	31823	8684.83	19084.3	16660.6	15733	25533.2	28133.3	44310.2	66634.3
P01889	HLA class I histocompatibility antigen, B alpha chain	0	HLA-B	8271.44	8880.68	10960.3	13584.5	15455.8	12769.7	7203.52	8124.9	16486.7	15535.2	11405.3	11451.9	11306.9	11336.4	14469.1	13864.3	11339.1	12309.5	9663.8	12234.3
P01893	Putative HLA class I histocompatibility antigen, alpha chain H	0	HLA-H	NaN	NaN	13119.4	11219.1	5471.65	5000.44	601.824	NaN	NaN	NaN	1269.25	663.64	1.78219	401.558	3731.65	NaN	NaN	NaN	908.284	1127.07
P02452	Collagen alpha-1(I) chain	0	COL1A1	424536	412955	403042	382564	382431	381438	441724	432794	422042	428202	435607	391781	399690	405184	411649	480035	362007	347638	423624	411797
P02461	Collagen alpha-1(III) chain	0	COL3A1	80888.4	89190.1	82356	86742.4	77113.6	78105.7	72617.2	76066.8	83282.7	87610.1	83110.4	80075.6	100444	97105.5	100217	91412	96458.2	89702.1	79147	86149
P02533	Keratin, type I cytoskeletal 14	0	KRT14	818302	865513	902059	940084	1.01616e+06	1.1897e+06	711614	719609	779655	725630	414542	426342	660311	644814	851482	825359	867508	898425	477628	489335
P02538	Keratin, type II cytoskeletal 6A	0	KRT6A	11963.3	12273.9	17664.7	14751.5	24006.5	23811.4	7984.02	6121.4	7854.67	8276.9	4573.29	4423.76	7657.23	7587.65	9401.9	11300.9	14986.3	12915	3817.14	3835.99
P02549	Spectrin alpha chain, erythrocytic 1	0	SPTA1	481721	504408	537046	543938	596810	514886	456260	469947	485370	467959	546751	488176	559382	634736	390239	465941	537880	551210	533604	520858
P02647	Apolipoprotein A-I	0	APOA1	175311712	168519040	91352208	91333264	168009008	160888608	169122016	163916832	89041032	87112304	329431232	334438656	303676288	302791552	371941536	364699936	376970976	374913568	334697760	330551392
P02649	Apolipoprotein E	0	APOE	5894357	5817661	5591357	5775549	9641524	9957029	6.56942e+06	6.63671e+06	6780790	7.07915e+06	20376752	21217346	13553134	15322414	17469608	16347985	15857348	15997089	19652070	18626168
P02652	Apolipoprotein A-II	0	APOA2	23192190	23501134	12444048	12745217	20059580	18107974	15358373	16622277	8497599	9844923	10518854	11161740	17579416	20367832	13816451	12639678	12898992	13003325	14419944	12349961
P02654	Apolipoprotein C-I	0	APOC1	1.25231e+06	1.66254e+06	916875	839979	2.45607e+06	2221768	2.21218e+06	2.48853e+06	785639	666767	546588	555987	500547	513284	771132	758037	733541	652354	359606	274771
P02655	Apolipoprotein C-II	0	APOC2	3.29779e+06	2.75775e+06	1.61423e+06	1.57971e+06	5373044	5121129	2629804	2.60774e+06	1.51833e+06	1.55396e+06	10185387	8198965	13205409	17931634	6404688	6.06183e+06	7.09877e+06	7222284	2606002	2.32851e+06
P02656	Apolipoprotein C-III	0	APOC3	17191378	18391560	15128050	15559057	26961734	26474792	17133318	17129722	10523176	10620317	35854844	36769468	32343014	31802652	26783626	30604068	37428048	37756124	24707760	25352820
P02671	Fibrinogen alpha chain	0	FGA	1.06372e+06	1.06455e+06	765067	750709	896975	916098	974283	972052	1.04179e+06	1.03284e+06	482771	427321	654646	651410	933277	883533	504712	537356	811530	816848
P02675	Fibrinogen beta chain	0	FGB	46879.4	47433.9	43235.4	44567.6	60450.9	63678.1	66044.3	66938	53860.5	53024.5	14777.8	13366.6	49206.3	51367	54145	64212.9	16952.2	17860.1	35031.9	35336.2
P02679;P02679-2	Fibrinogen gamma chain;Isoform Gamma-A of Fibrinogen gamma chain	0	FGG	100553	102889	89077.6	88918.7	106298	108385	131743	134274	109193	106851	30921.9	33302.5	89940	80210.6	111312	102540	32685.9	33156.2	53525.6	54796.6
P02741	C-reactive protein	0	CRP	687706	629239	371017	377179	2.60674e+06	2509388	873387	827177	314796	322686	2.67347e+06	2.69763e+06	210955	198958	275303	317302	908234	873193	1998886	1.98266e+06
P02743	Serum amyloid P-component	0	APCS	5.6507e+06	5.0808e+06	5.01282e+06	5254860	6939064	6782961	4.31526e+06	4.41838e+06	5325161	4795673	8871361	9629290	4902171	4962311	6016430	7264031	9974013	10420156	6.65923e+06	7.45027e+06
P02745	Complement C1q subcomponent subunit A	0	C1QA	3.06921e+06	3.09687e+06	2615544	2.5472e+06	3.00004e+06	3.15661e+06	2.32139e+06	2.49296e+06	2.92606e+06	2796086	3.34536e+06	3.11318e+06	4196082	4260721	1.84467e+06	3.2162e+06	2.84153e+06	2.55297e+06	4.27437e+06	4816735
P02746	Complement C1q subcomponent subunit B	0	C1QB	2.60996e+06	2.5433e+06	3135634	3.33613e+06	3.14756e+06	3003341	2.41336e+06	2.46608e+06	3.58906e+06	3.53839e+06	3.21859e+06	3.14009e+06	4.12812e+06	4.1652e+06	2.9114e+06	2.59418e+06	3.74439e+06	3888407	5193129	4.98719e+06
P02747	Complement C1q subcomponent subunit C	0	C1QC	6.55492e+06	7075502	10084480	9482390	9157074	9124920	8.08744e+06	7.92198e+06	10574481	10876062	8663151	8523393	11115933	11190487	8025316	7.45202e+06	11131489	11180489	15686110	14886878
P02748	Complement component C9	0	C9	4836655	4833708	3.83602e+06	3.88059e+06	3968251	4111684	3.63367e+06	3.49143e+06	4.09041e+06	4.09365e+06	4.34295e+06	4483259	2904816	2.70119e+06	3.02217e+06	2.97549e+06	3658901	3.93135e+06	4.44955e+06	4.3845e+06
P02749	Beta-2-glycoprotein 1	0	APOH	454176	430410	371504	344910	534282	593850	578728	532370	327215	317349	615306	608436	589923	571502	662096	642775	533358	570479	687702	646594
P02750	Leucine-rich alpha-2-glycoprotein	0	LRG1	9622.83	8966.98	5085.64	4976.65	6087.09	6678.32	13259.1	11553.6	10950.9	10293.6	15802.6	13702.6	8704.14	10096.5	26602.8	26641.9	12128.9	12739.6	19268	20387.1
P02751-1	Isoform 1 of Fibronectin	0	FN1	8358760	8351905	8409458	8508023	4.02186e+06	4.0025e+06	7.08319e+06	7085217	7.75754e+06	7.85566e+06	5.12749e+06	5080427	2.15781e+06	2118486	3.70192e+06	3595806	3.22798e+06	3.28774e+06	3.44671e+06	3399128
P02751-3	Isoform 3 of Fibronectin	0.00432499	FN1	16455.9	7413.25	57433.4	83065.6	18120.1	14110	67555.6	69739.2	60989.9	57579.6	39867.6	26320.5	12455.3	11702.3	47644.6	23690.8	32064.5	32249.9	19311.9	17169.5
P02753	Retinol-binding protein 4	0	RBP4	387176	397368	372222	418699	572225	610846	394855	390925	443979	418330	353339	339744	341593	381275	467364	576590	546144	586836	580361	660035
P02760	Protein AMBP	0	AMBP	9590628	9634468	10228278	10046580	8485664	8389924	8981204	9046509	8729067	8335659	8535519	9000218	9376735	9367840	9623727	9908013	9525991	9983054	8374674	8.30645e+06
P02763	Alpha-1-acid glycoprotein 1	0	ORM1	45446.1	47285.8	44829.9	43945.8	48896.7	49770.3	95424.9	90105.4	129825	122512	189737	197535	111981	112424	198103	205243	75588.7	77667.2	265176	272200
P02765	Alpha-2-HS-glycoprotein	0	AHSG	2418784	2.49342e+06	2.28347e+06	2315592	2228035	2.27351e+06	2.02635e+06	2.03701e+06	2861200	2882734	1.98792e+06	2.09447e+06	1.8275e+06	1899513	1.92052e+06	1.71055e+06	2.10612e+06	2.03216e+06	2591621	2.59621e+06
P02766	Transthyretin	0	TTR	4354636	3967211	3.41814e+06	3352299	5.01345e+06	4850540	3.92229e+06	3.80768e+06	3.35387e+06	3402949	3.79471e+06	3.69047e+06	3.94181e+06	3.72678e+06	3.929e+06	4206942	4.11226e+06	4089279	5264374	4813194
P02768	Albumin	0	ALB	10634522	10553106	10893678	10909977	11124729	10960447	14374415	14211005	22089330	22093106	14366449	14435059	14391839	14696632	20856772	20954602	8823192	9033570	19374650	20157296
P02774;P02774-3	Vitamin D-binding protein;Isoform 3 of Vitamin D-binding protein	0	GC	408207	396726	392841	394138	535327	553909	485779	478410	466713	463559	329298	319109	410428	416621	388809	408137	314927	322829	1.22867e+06	1216361
P02775	Platelet basic protein	0	PPBP	774063	754470	641422	634820	924061	946920	840769	825772	1210980	1.23214e+06	608843	625758	443425	476004	727518	703793	798126	761136	450200	468111
P02776	Platelet factor 4	0	PF4	10908496	11427267	6.71411e+06	6.94563e+06	7.24521e+06	7177603	4.88845e+06	5.41772e+06	9577104	9858514	13367465	14323740	7576106	5.79353e+06	8474843	7.91915e+06	4.32799e+06	4.86065e+06	5.96127e+06	5643954
P02787	Serotransferrin	0	TF	1.09292e+06	1.07859e+06	568068	546455	601337	574312	818730	778499	1.455e+06	1.43395e+06	806943	834403	838791	833047	1.6737e+06	1.63963e+06	615616	605925	1.01493e+06	1.0075e+06
P02788	Lactotransferrin	0	LTF	5.12086e+06	5139143	7.16923e+06	7.14939e+06	3.69161e+06	3.58675e+06	5703905	5.64614e+06	5968442	5.81153e+06	3.39623e+06	3454355	1352898	1.32138e+06	834232	855941	877482	904894	3290872	3347181
P02790	Hemopexin	0	HPX	408176	408233	224948	235621	333117	305087	380042	389089	759267	734689	465256	459204	387485	410354	848854	841383	407515	399637	590473	577013
P02810	Salivary acidic proline-rich phosphoprotein 1/2	0.00659472	PRH1	3458.42	2666.53	1757.43	1399.83	4371.49	2488.87	1198.47	839.437	1911.4	NaN	NaN	408.019	836.144	634.25	8108.26	6388.96	NaN	3139.23	NaN	NaN
P03950	Angiogenin	0	ANG	501923	470446	286247	288129	394130	384936	541553	539928	341503	337530	477832	497398	299443	319004	392571	435019	442902	441528	487880	483919
P03951	Coagulation factor XI	0	F11	130899	147119	164038	164000	154060	164036	163696	163735	205265	214927	121493	126161	180011	175199	151758	165021	112530	114450	89581.5	85993
P03952	Plasma kallikrein	0	KLKB1	886991	856935	851713	835414	1.17444e+06	1.13653e+06	593795	554464	791594	788418	822807	791247	834832	852014	975095	1.02018e+06	710468	708495	647333	616744
P03973	Antileukoproteinase	0	SLPI	54226.1	56602.4	54269.4	55706.5	64717.2	65108.3	55616.8	57447.5	56708.2	57953.6	41977	41139.3	43031.7	42456.3	37352.3	42186	38333.3	40742.4	40413.8	45770.7
P04003	C4b-binding protein alpha chain	0	C4BPA	8469045	8297923	11398460	11371120	9912487	9895106	13218487	13496502	10440568	10782783	9854536	10041111	10021177	10330787	12363159	11596620	10770609	10731796	8401952	8261003
P04004	Vitronectin	0	VTN	87171536	86601712	79834080	79412528	108601080	108651968	87791608	86787616	86803936	84597584	92564184	88425592	64438792	66985628	62455248	62675192	90052312	91339904	89061688	87863888
P04040	Catalase	0	CAT	14132.7	15378.5	13378.5	15300.2	18245.8	16485.4	15332	15177	14754.7	12893.8	24249.5	23381.9	14268	13831.1	20010.9	15060.6	14323.2	14152.6	22950.9	22792.8
P04070;P04070-2	Vitamin K-dependent protein C;Isoform 2 of Vitamin K-dependent protein C	0	PROC	444935	413697	580983	549222	522056	538548	445541	428806	399874	409732	405972	390183	471095	464986	486468	471969	431225	398018	372674	417236
P04085;P04085-2	Platelet-derived growth factor subunit A;Isoform Short of Platelet-derived growth factor subunit A	0	PDGFA	42145.1	34772.7	37103.9	35301.7	35860.8	26762.2	37644.2	38635.9	39439	43644.7	44744.9	47788.7	24000	30492.9	22139.9	36004.1	27336.8	27385.4	25291.2	30141.6
P04090	Prorelaxin H2	0.00829138	RLN2	20809.8	24522.7	NaN	NaN	NaN	NaN	16195.5	27588.1	NaN	5298.16	NaN	NaN	NaN	NaN	11217	NaN	NaN	NaN	NaN	NaN
P04114	Apolipoprotein B-100	0	APOB	9790839	9770660	6.77824e+06	6.81533e+06	6885101	6.84469e+06	10107172	10131794	9230212	9192307	13860916	14045587	13874950	14015863	8517062	8363401	7955796	7957216	7327674	7.31444e+06
P04150-16	Isoform Alpha-D3 of Glucocorticoid receptor	0	NR3C1	139719	135711	188090	163727	197109	187019	174634	188117	168640	164904	143063	136279	169669	145905	147035	161417	36278.9	37532.6	147841	121622
P04180	Phosphatidylcholine-sterol acyltransferase	0	LCAT	1.01487e+06	980198	1.21078e+06	1.18563e+06	1.27248e+06	1.24631e+06	1.34355e+06	1.30289e+06	854408	864363	1.51976e+06	1553545	1.21083e+06	1.17327e+06	1436292	1.44949e+06	1.13397e+06	1.16921e+06	1.13836e+06	1.13822e+06
P04196	Histidine-rich glycoprotein	0	HRG	656950	656155	546814	549265	551383	529774	519807	517987	788884	798020	421347	430495	615189	653337	567551	563627	543903	551893	426948	443619
P04211	Immunoglobulin lambda variable 7-43	0	IGLV7-43	7358.48	7991.15	7125.95	6502.7	632.792	851.449	3803.95	4275.77	13797.2	12889.6	NaN	2244.18	10882.4	11648.7	157869	49154.5	NaN	1621.34	1943.98	2000.57
P04217	Alpha-1B-glycoprotein	0	A1BG	134859	133084	124315	113740	132808	130617	107481	104783	128214	126219	150346	145518	127987	132531	190391	177697	159813	166354	207625	199749
P04259	Keratin, type II cytoskeletal 6B	0.0016835	KRT6B	1.06338e+06	1091576	1.94278e+06	1.61254e+06	1808808	2215328	792418	809994	991609	1013306	733431	956374	872448	923865	1.57437e+06	1.67826e+06	1329816	1.30112e+06	823839	719595
P04264	Keratin, type II cytoskeletal 1	0	KRT1	2.37594e+06	2.47213e+06	2.89331e+06	2.96923e+06	2.407e+06	2.28678e+06	2145038	2.0478e+06	1.76103e+06	1.80972e+06	1.00573e+06	1.03021e+06	1.64438e+06	1.52753e+06	2.12966e+06	2154798	2264920	2.27885e+06	1.22727e+06	1.26094e+06
P04275	von Willebrand factor	0	VWF	740462	760540	806958	799589	570211	561829	560226	567017	453394	456587	570461	552071	461524	437588	298506	268658	576065	588703	361178	348505
P04275-2	Isoform 2 of von Willebrand factor	0.00913108	VWF	NaN	NaN	NaN	NaN	NaN	NaN	NaN	NaN	NaN	NaN	NaN	NaN	NaN	NaN	NaN	NaN	31552.2	29675.1	NaN	NaN
P04278	Sex hormone-binding globulin	0	SHBG	186121	175569	56904.2	60039.3	123486	118050	70901.2	71997	68220	73004	18889.9	18375.9	81124.6	80461.4	49008.5	51907.5	28675.3	29129.9	27981.1	25948.9
P04406	Glyceraldehyde-3-phosphate dehydrogenase	0	GAPDH	28191.3	26832.3	41376.5	42232	24588.7	23228.5	42568.7	40381.2	29166.7	31549	146169	161956	66746.2	66211.9	61241.5	51950.5	51073.1	51836.2	346528	334321
P04406-2	Isoform 2 of Glyceraldehyde-3-phosphate dehydrogenase	0	GAPDH	40111.8	33909.3	51820.3	52097.4	36713.3	33051.3	48434.2	44637.4	39679.7	36460.8	161610	167683	104927	113089	90957.9	79467.5	53740.4	52149.3	484918	498552
P04424;P04424-3	Argininosuccinate lyase;Isoform 3 of Argininosuccinate lyase	0	ASL	48956.9	47876.9	39534.3	44249.4	26218.1	20476.7	33312.6	28536.4	16424.9	25836.1	49860.4	48947.6	32386.6	39539.4	64776.3	70510	54756	46991.9	12420	17403.3
P04430	Immunoglobulin kappa variable 1-16	0	IGKV1-16	34586.6	34715.9	37260.9	35745.4	21137.4	16867.2	41519.3	38434.2	50101.6	43092.4	16779.7	19214.2	37273.4	35970	9824.52	12993.7	16381.8	16360.6	6806.95	8401.17
P04439	HLA class I histocompatibility antigen, A alpha chain	0	HLA-A	12090.5	11675.3	34265.1	35276.5	24311.9	27042.7	18952.6	19920.8	20632.8	22630.5	14342.9	13009.1	19856.4	19657	10710.7	9946.65	29625.2	23998.6	20886.8	42883.3
P04632	Calpain small subunit 1	0	CAPNS1	2018.87	3903.31	2395.92	3031.85	6960.84	NaN	2978.2	4358.12	3030.53	6773.41	3725.5	4804.02	NaN	NaN	6735.88	NaN	4110.16	5156.87	3826.82	3487.03
P04746;P04746-2;P0DTE7;P0DTE8;P0DUB6;P19961;P19961-2	Pancreatic alpha-amylase;Isoform 2 of Pancreatic alpha-amylase;Alpha-amylase 1B;Alpha-amylase 1C;Alpha-amylase 1A;Alpha-amylase 2B;Isoform 2 of Alpha-amylase 2B	0.000355619	AMY2A;AMY2A;AMY1B;AMY1C;AMY1A;AMY2B;AMY2B	735.744	810.949	1851.73	1823.5	NaN	NaN	296.522	NaN	NaN	NaN	NaN	NaN	NaN	NaN	2598.66	3089.33	NaN	NaN	NaN	NaN
P04899;P04899-2;P04899-3;P04899-4;P04899-5;P04899-6	Guanine nucleotide-binding protein G(i) subunit alpha-2;Isoform 2 of Guanine nucleotide-binding protein G(i) subunit alpha-2;Isoform 3 of Guanine nucleotide-binding protein G(i) subunit alpha-2;Isoform sGi2 of Guanine nucleotide-binding protein G(i) subunit alpha-2;Isoform 5 of Guanine nucleotide-binding protein G(i) subunit alpha-2;Isoform 6 of Guanine nucleotide-binding protein G(i) subunit alp…	0	GNAI2	2236.59	2120.5	4243.02	4300.97	NaN	1304.34	4038.95	3807.87	3128.92	3625.22	NaN	928.022	NaN	NaN	392.852	1065.32	NaN	NaN	12688.7	12202.2
P04908;P0C0S8;P20671;Q16777;Q6FI13;Q7L7L0;Q93077;Q96KK5;Q99878;Q9BTM1	Histone H2A type 1-B/E;Histone H2A type 1;Histone H2A type 1-D;Histone H2A type 2-C;Histone H2A type 2-A;Histone H2A type 3;Histone H2A type 1-C;Histone H2A type 1-H;Histone H2A type 1-J;Histone H2A.J	0.000355619	H2AC4;H2AC11;H2AC7;H2AC20;H2AC18;H2AW;H2AC6;H2AC12;H2AC14;H2AJ	30226.6	30112.9	65733.3	68159.9	18853.4	18106.5	53106.1	56532	51453.1	65343.6	23934.6	23526.9	14263.2	14255.8	NaN	11342.1	19666.1	16781.7	40203.8	42723.5
P05019;P05019-2;P05019-3;P05019-4	Insulin-like growth factor I;Isoform 2 of Insulin-like growth factor I;Isoform 3 of Insulin-like growth factor I;Isoform 4 of Insulin-like growth factor I	0	IGF1	9068.31	9946.07	5310.47	5627.31	5060.56	4141.77	3203.37	3101.12	5840.18	6927.39	3854.71	1930.67	5447.34	3265.24	5203.8	1856.37	2651.69	3010.96	2383.95	2794.12
P05023;P05023-4	Sodium/potassium-transporting ATPase subunit alpha-1;Isoform 4 of Sodium/potassium-transporting ATPase subunit alpha-1	0	ATP1A1	48044.2	29545.5	29569.1	9775.25	42573	36085.7	12015.3	19305.9	38578.3	39680.9	39612.6	50847.5	26630.5	39290.2	37154.7	26825.6	41444.6	46869.5	29960.4	35657.9
P05060	Secretogranin-1	0	CHGB	172801	163430	167771	199690	193355	166501	177214	183190	177626	176494	119521	180856	126787	170824	179453	238936	150074	168354	158244	135570
P05062	Fructose-bisphosphate aldolase B	0.00318167	ALDOB	402.202	NaN	NaN	NaN	919.717	1350.17	NaN	NaN	931.379	818.996	2273.61	2418.79	1700.38	1558.37	1271.18	1120.21	997.443	1596.53	3290.06	3287.47
P05067;P05067-7;P05067-8;P05067-9	Amyloid-beta precursor protein;Isoform L-APP733 of Amyloid-beta precursor protein;Isoform APP751 of Amyloid-beta precursor protein;Isoform L-APP752 of Amyloid-beta precursor protein	0	APP	175227	170107	166627	164809	178041	173020	170536	169919	173323	171484	177890	183644	118864	125148	109028	108436	125201	121906	114189	114313
P05089;P05089-2	Arginase-1;Isoform 2 of Arginase-1	0.00406123	ARG1	76454.1	89295.8	81476.5	71334.6	90663.2	84727.3	103906	62806.1	72795.3	87879	111945	107752	72458.5	75357.8	127214	67876.9	113577	114501	85322.3	49809.1
P05090	Apolipoprotein D	0	APOD	46809384	48970092	47908628	49772580	39343764	38321084	43098284	45794848	49496716	49400300	40881040	38315956	69385808	70609264	46399748	48014404	39862328	39871872	24486564	23964104
P05106;P05106-2;P05106-3	Integrin beta-3;Isoform Beta-3B of Integrin beta-3;Isoform Beta-3C of Integrin beta-3	0.00432499	ITGB3	3176.45	2674.73	3246.2	2990.15	2448.04	1972.34	3231.99	2804.19	4089.59	4297.53	2822.77	4084.29	3769.39	2688.71	743.088	2033.31	2047.52	1961.59	NaN	6120.27
P05107	Integrin beta-2	0.000355619	ITGB2	607658	585448	630378	651085	523759	597037	634133	686158	592164	568959	566558	563952	520181	563803	826720	932047	522254	700131	478597	518476
P05109	Protein S100-A8	0	S100A8	12325.6	15629.8	6426.02	9023.42	5748.53	3069.99	7245.46	5648.48	6285.11	6029.31	8373.11	9008.8	3550.66	4985.36	6362.35	9607.65	4477.2	5215.22	9456.64	8767.79
P05121	Plasminogen activator inhibitor 1	0	SERPINE1	56284.4	55700.7	58179.4	55129.3	69786	72139.3	68332.6	70520.8	75167.4	69999.2	72905.1	74942.9	48491.4	46267.8	42045.1	58263.8	70745.3	76184.9	69672	71804
P05154	Plasma serine protease inhibitor	0	SERPINA5	720206	737498	1.24738e+06	1.25214e+06	708824	717879	790961	782679	871004	853486	637393	655417	374256	321748	556704	510974	1.13105e+06	1151753	588892	604725
P05155;P05155-2;P05155-3	Plasma protease C1 inhibitor;Isoform 2 of Plasma protease C1 inhibitor;Isoform 3 of Plasma protease C1 inhibitor	0	SERPING1	2785232	2.83902e+06	2.91339e+06	2911709	3.11317e+06	3063082	2.87021e+06	2.82575e+06	3.21494e+06	3.13156e+06	2759489	2.76129e+06	2.77808e+06	2821714	2.88854e+06	3195819	3.13927e+06	3.07841e+06	4.9323e+06	4.84579e+06
P05156	Complement factor I	0	CFI	120309	119258	166346	167793	149341	151053	153749	145715	142879	144784	138587	136658	130120	136233	156271	160868	174228	166040	188649	184994
P05160	Coagulation factor XIII B chain	0	F13B	64331.1	67449.5	83357.6	80594.3	97238.6	93609.6	83189.3	83649.4	77763.6	76485.6	54300.3	53184.1	63284.6	61423.8	56734.4	57589.2	72117.1	68061.7	36794.4	37252.3
P05164;P05164-3	Myeloperoxidase;Isoform H7 of Myeloperoxidase	0	MPO	301364	291546	475107	477539	169609	168374	432728	424347	411413	407429	106188	112513	76674.2	75963.9	69161.8	69308.4	78394.3	80197.3	188036	184861
P05186	Alkaline phosphatase, tissue-nonspecific isozyme	0.00136939	ALPL	11400.9	14100.2	13687.3	12822.8	13977.4	16879	13816	10497.8	11540.4	12263.9	14552.8	13697.4	12871.5	11458.8	10788	11432.2	15146.6	14256.1	13132.4	15888.1
P05386	60S acidic ribosomal protein P1	0	RPLP1	NaN	NaN	NaN	NaN	NaN	11866.4	13057.2	15170.9	NaN	NaN	10777.1	9817.77	9288.24	17321.4	10056.7	10169.6	NaN	11280.9	25583.9	31059.4
P05387	60S acidic ribosomal protein P2	0	RPLP2	2835.9	2912.98	3217.62	2945.93	2504.55	3077.54	3390.74	3699.98	4022.77	4149.05	2957.87	1888.96	3312.29	4708.42	2025.65	4078.24	3919.4	2886.02	7667.47	9283.06
P05388	60S acidic ribosomal protein P0	0	RPLP0	21989.8	24451	19316.3	18210	11103	20402.6	23293.6	25625.6	20757.6	16553.4	34828.1	23390	19694.6	15049.9	16733.2	15551.3	27243.5	12805.1	23128.8	26960.8
P05452	Tetranectin	0	CLEC3B	13671.6	11457.1	12599.4	11871.3	8399.76	7118.06	10377.6	12420.5	11725.7	11004.2	10628.2	10718.8	10659.7	9474.99	14608	13357.2	8568.59	8156.96	14059.7	14112
P05543	Thyroxine-binding globulin	0	SERPINA7	10065.6	10991.6	5680.18	5770.32	8433.91	7167.59	8447.7	8587.08	9741.36	8829.09	10003.8	9926.12	6024.77	5247.75	8640.19	8821.21	6452.77	5789.15	8785.13	9722.99
P05546	Heparin cofactor 2	0	SERPIND1	1.08363e+06	1.10736e+06	907137	880155	1.1613e+06	1193424	1.13368e+06	1.13016e+06	875176	826595	2.01797e+06	2095676	756943	763486	840681	859726	923772	929342	697403	678818
P05556	Integrin beta-1	0	ITGB1	59468.5	59103	80329	79068.4	58607.6	57291.9	68146.2	62924.6	52909.1	52459.3	52932.2	51251.5	61700.8	65012.8	58777.4	62180.6	58142.9	60355.9	39793.4	38630.5
P05771;P05771-2	Protein kinase C beta type;Isoform Beta-II of Protein kinase C beta type	0.00884173	PRKCB	21486	19331.6	19156.3	14490.4	14553.1	25102.8	20714.3	18825.1	15027.6	15354.8	25476.2	30367.4	45331.4	29488	25403.3	29802.5	32420.6	35216.7	35077.8	28138
P05783	Keratin, type I cytoskeletal 18	0	KRT18	266144	211249	209914	289319	107884	371139	241851	162836	139606	241614	215764	260535	219505	171206	175575	565315	504701	316198	646322	287291
P05997	Collagen alpha-2(V) chain	0	COL5A2	184382	197718	172918	180508	211628	233158	197135	192674	165641	160901	203221	222913	250552	239936	225606	231309	239382	225379	206724	228667
P06133;P06133-3	UDP-glucuronosyltransferase 2B4;Isoform 3 of UDP-glucuronosyltransferase 2B4	0.00229961	UGT2B4	609004	841796	996784	539992	1.0481e+06	1279565	835434	440075	1050796	662759	985824	905324	620591	678704	1115961	1.82456e+06	1.81518e+06	1.93322e+06	978406	1.44414e+06
P06239;P06239-2;P06239-3	Tyrosine-protein kinase Lck;Isoform Short of Tyrosine-protein kinase Lck;Isoform 3 of Tyrosine-protein kinase Lck	0	LCK	31389.1	29086.7	19733.8	20845.2	28353.9	29942	37684.3	23459.4	18692.2	16206.2	40026.1	42194.6	41836.2	38626.9	37274.2	47627.5	53469.4	57986.4	14323	35764.1
P06276	Cholinesterase	0	BCHE	15899.3	16330.9	21457.7	23051.1	15637.9	17159	23669.6	18720.3	23067.9	22730.9	28799.6	31626.7	23661.1	25283.5	30464.6	28907.2	23833.7	21175.4	38816.5	36933.4
P06312	Immunoglobulin kappa variable 4-1	0	IGKV4-1	975042	925426	637468	625339	1077869	1.35629e+06	963904	947199	1287012	1.28155e+06	727374	750748	1.15766e+06	1.13056e+06	1.42475e+06	1.32335e+06	1.42428e+06	1.48095e+06	1.7688e+06	1.77493e+06
P06331	Immunoglobulin heavy variable 4-34	0	IGHV4-34	40553.5	33689.8	27758.1	22739.5	39345.3	33107.9	28480.8	34495.6	33280.9	39633.1	30623.1	26837	66439	61755.9	16342.7	40705.3	28109.4	26999.6	43026	49118.2
P06396	Gelsolin	0	GSN	2278221	2.19895e+06	2.24244e+06	2.24729e+06	2.18855e+06	2201861	2.31018e+06	2.25447e+06	2.194e+06	2.16614e+06	1.53682e+06	1.57511e+06	2.63942e+06	2.71778e+06	2.52421e+06	2.40598e+06	2.13848e+06	2.18947e+06	1.58699e+06	1.59194e+06
P06401;P06401-2	Progesterone receptor;Isoform A of Progesterone receptor	0	PGR	59229.3	56455.7	35107.4	37178.7	55346.7	42185.9	42809.6	33218.1	52723.4	76010	52600.6	53045.8	52157.6	44213.3	76651.5	60043.9	63344.2	46815.6	52295.4	24307.9
P06681	Complement C2	0	C2	83150.8	85331.6	76469	76719.9	76256.1	76373.9	72268.2	74403.9	86976.1	89056.9	56685.3	58238.2	55190.8	55673.4	64403.2	80775.4	73611.2	71193.3	73153	73560.8
P06703	Protein S100-A6	0.00104675	S100A6	5081.4	5964.15	4762.9	4922.84	4581.21	9294.67	8346.18	8801.49	7696.91	6232.17	5713.05	8133.83	5775.01	7274	8602.07	4547.36	6281.21	8082.01	11109.3	7228.47
P06727	Apolipoprotein A-IV	0	APOA4	15180452	14597949	17627634	17258574	22682792	21710020	22752352	22610764	7.90806e+06	7.77102e+06	18157156	18459350	33444922	33989584	65397536	61274388	47239052	49081504	52367312	52652056
P06748;P06748-2;P06748-3	Nucleophosmin;Isoform 2 of Nucleophosmin;Isoform 3 of Nucleophosmin	0.000355619	NPM1	NaN	NaN	NaN	2076.51	NaN	1065.56	4295.93	2507.66	3947.4	2694.85	NaN	NaN	13269.6	15519.8	NaN	NaN	NaN	NaN	10184.4	12764.4
P06753	Tropomyosin alpha-3 chain	0	TPM3	69178	44096.2	54731	34940.6	29166.8	50481.5	61172.5	56600.2	80568.3	75062	53487.8	60460.5	26013.4	25276.8	31504.6	30782.3	29831.8	25446.7	53215	49347.6
P06753-2	Isoform 2 of Tropomyosin alpha-3 chain	0.000355619	TPM3	8697.69	7064.4	9992.55	9182.15	11107.1	11147.2	15836.2	18796.8	11196.1	10886.6	14784.7	15010.7	18293.8	15825.4	12208.1	9573.15	9116.6	12851.7	46227.8	45711
P06858	Lipoprotein lipase	0	LPL	17462.7	15245	21232	21091.2	31123.5	31071.8	21309.8	21732.7	13585.7	12057.4	6950.13	7263.16	18661.6	16744.2	16221.2	14437.8	10211.9	10475.5	10283.3	9975.57
P07093-2;P07093-3	Isoform 2 of Glia-derived nexin;Isoform 3 of Glia-derived nexin	0	SERPINE2	43010	44270.9	54821	57409.3	45260.3	48146.4	61873	65014.4	68271.2	68095.4	25419.9	23582.2	10248	9993.84	39616	37092.8	41048.8	41827.4	30843.5	30429.3
P07195	L-lactate dehydrogenase B chain	0.000355619	LDHB	8592.72	5741.66	6622.08	8014.89	8387.24	8439.54	8617.92	8387.45	6537.29	6323.41	8668.05	8307.8	8516.54	11528.5	9513.31	10279.6	7764.52	10669.9	9547.74	11650.8
P07196	Neurofilament light polypeptide	0	NEFL	5663.62	7532.09	8325.34	3417.29	7885.82	8025.01	7013.11	5189.66	10301.5	5596.55	8387.49	10332.6	12040	9983.52	8474.56	9265.96	10188.5	12307.3	7257.17	8966.93
P07197	Neurofilament medium polypeptide	0	NEFM	105455	104330	101727	136318	120756	142802	110621	109985	120678	99343.4	154143	127457	130607	117715	127423	168346	124221	149295	121413	124758
P07202;P07202-4	Thyroid peroxidase;Isoform 4 of Thyroid peroxidase	0	TPO	107964	108988	176789	135196	120209	99421.4	104401	121151	78980.1	114467	125593	127641	147103	140041	156247	130617	133128	128925	84633.8	106529
P07203	Glutathione peroxidase 1	0.00318167	GPX1	9630.44	9171.77	8751.7	7956.39	9342.27	10398.1	7087.25	5785.4	4740	5218.94	20932.5	14479.3	9651.26	9401.74	12608.5	7362.04	14989	6580.06	12274.6	20113.7
P07225	Vitamin K-dependent protein S	0	PROS1	877036	881092	1.18494e+06	1228511	1.1258e+06	1.12155e+06	1306193	1.29781e+06	1.1732e+06	1.20956e+06	1.01299e+06	1.00269e+06	1.24323e+06	1.22524e+06	1196360	1.223e+06	1.32006e+06	1.25891e+06	1.05937e+06	1.1033e+06
P07237	Protein disulfide-isomerase	0	P4HB	32811.5	32136.7	29733.1	29680.3	34148.4	33044.9	30811	29484.3	25785.6	24953.2	18552	18866	28601.7	28969.8	34505.6	40426.4	32143.5	32259.6	24077.6	22333.3
P07305;P07305-2	Histone H1.0;Isoform 2 of Histone H1.0	0	H1-0	NaN	NaN	2565.04	NaN	NaN	430.191	5441.14	5556.48	NaN	NaN	NaN	NaN	1362.2	NaN	NaN	NaN	NaN	NaN	13382.8	13486
P07307;P07307-2;P07307-3	Asialoglycoprotein receptor 2;Isoform 2 of Asialoglycoprotein receptor 2;Isoform 3 of Asialoglycoprotein receptor 2	0	ASGR2	3614.56	2553.3	4941.29	4327.58	5809.96	6977.09	3615.52	4532.26	6510.39	6791.26	2348.48	1336.82	2416.5	3693.83	3274.55	3907.39	4503.7	4055.73	5834	6607.98
P07339	Cathepsin D	0	CTSD	55143.2	54659.7	49144.5	49725.1	46682.3	43657.7	48220.4	45610.6	40707.6	41221.6	32755.7	29120.5	40387.8	38014.1	44776.3	40328	32783.7	34475.1	38044.3	39830.9
P07355-2	Isoform 2 of Annexin A2	0	ANXA2	79450.5	86186.9	81062.3	63094.9	80028.8	103361	74428.8	66543.9	66906.7	71213.9	75363.2	74635.4	81496.7	83253.6	76393.9	80831.4	87417.8	84385.3	89750.7	69384.1
P07357	Complement component C8 alpha chain	0	C8A	824585	804213	640470	660970	648769	655727	811545	799616	753306	758704	717821	740795	624052	589392	601267	597605	659018	647631	695377	712203
P07358	Complement component C8 beta chain	0	C8B	898077	929326	728254	743296	743208	672565	815104	857097	752574	762496	734963	773511	717237	723900	610200	624886	580188	583569	650782	645599
P07359	Platelet glycoprotein Ib alpha chain	0	GP1BA	62102.3	55614.3	125419	120712	73684.4	71652.6	139403	138007	124319	123984	45994.8	46027.2	39357.9	29973.3	80091.7	88568.4	85031.1	84777.5	81268.2	74024.3
P07360	Complement component C8 gamma chain	0	C8G	1.30337e+06	1290369	1.03452e+06	971979	985984	958234	975657	1.00002e+06	975801	976991	1.20271e+06	1.21793e+06	1.02457e+06	919232	1.05802e+06	1.01322e+06	1.06513e+06	1.04698e+06	1.51547e+06	1.48614e+06
P07437	Tubulin beta chain	0.0016835	TUBB	NaN	NaN	19024.2	19618.4	14902.2	23518.1	11435.3	6809.01	9230.94	5455.69	10114.7	13712	19770.2	9992.96	8371.77	8430.63	NaN	8559.99	35479.2	37518.3
P07477	Trypsin-1	0	PRSS1	20688.6	19331.2	24829.1	23260.5	26581.8	31349.7	26111.3	30145.3	25488.5	25023.8	25844.6	22830.2	24276.4	24433.3	28170	25565.9	31445.6	27236.1	29825.2	28084.4
P07585	Decorin	0	DCN	11120.7	17118.5	17172.9	23633.8	21009.4	18105.3	9255.34	11964.2	26848.3	30488.2	30576.5	30072.6	9850.83	14974.8	15097.6	19249.2	24152.5	34432	31452.3	19295.2
P07602;P07602-2;P07602-3	Prosaposin;Isoform Sap-mu-6 of Prosaposin;Isoform Sap-mu-9 of Prosaposin	0	PSAP	177937	162731	281282	288189	176619	155751	217696	219152	171478	175530	171294	185323	173986	165265	169334	161571	203978	200758	268013	254067
P07686	Beta-hexosaminidase subunit beta	0	HEXB	173929	179281	163878	167131	200983	234094	223206	169247	119274	147026	161352	161142	164550	146351	159622	164982	192924	178504	180142	152022
P07737	Profilin-1	0.000355619	PFN1	28043.6	40751.4	15592.2	31437.8	42100.8	52971.2	37513.7	41835.2	43491.2	42664.8	NaN	36506.7	37180.5	43827.6	33566.1	45893.8	14170.7	23865.1	34189.1	38092.5
P07741;P07741-2	Adenine phosphoribosyltransferase;Isoform 2 of Adenine phosphoribosyltransferase	0	APRT	46483.9	43006.5	37165.3	36968.9	33067	40323.1	38930.8	40304.4	38230.4	36818	33320.2	30569.6	28542.5	25323.7	28548.1	30835.7	35875.9	35977.9	25960.1	25252.6
P07858	Cathepsin B	0	CTSB	32634.2	31803.8	41247.3	41892.5	37619.2	36762.1	30874.9	33007.8	30026	25663.8	25059.7	32676.9	35594.1	37338.6	29953.2	30882.9	46961	37912	54367.7	59604.5
P07864	L-lactate dehydrogenase C chain	0	LDHC	951537	893861	803967	792630	740720	790255	989582	880004	760839	826441	730870	899553	911018	1.1252e+06	773253	832533	889398	626791	695634	439810
P07900-2	Isoform 2 of Heat shock protein HSP 90-alpha	0	HSP90AA1	40736.4	43402.6	69088.9	70015.3	76052.8	79272.8	75885.1	75485.1	59544.4	58484.4	82012.6	77833.9	76104.8	87683.9	54096.1	59187.8	53230.9	60399.4	230587	223665
P07942	Laminin subunit beta-1	0	LAMB1	92267.6	98703.4	78103	87111.4	77274.5	69363.9	70501.1	69338.2	73065.7	76428.5	69494.6	64638.8	91736.2	87616.5	75774.5	75434.3	81512.5	84316	60034.3	59686.8
P07988	Pulmonary surfactant-associated protein B	0	SFTPB	13267.4	14585.9	19746.6	19360.3	13041.3	11830.8	15292.1	14324.7	27037.3	26129.4	12224.9	12884.8	32446.5	31645	25587	26466.3	69546.7	69129	91410.1	93941.5
P07996	Thrombospondin-1	0	THBS1	2.11774e+06	2157708	2.8842e+06	2.87516e+06	1.16299e+06	1.17617e+06	1.76467e+06	1.73254e+06	3.0946e+06	3.096e+06	2.205e+06	2225372	1.74926e+06	1.71401e+06	1.90172e+06	1.73527e+06	1.81288e+06	1.87133e+06	1.64436e+06	1.57779e+06
P07998	Ribonuclease pancreatic	0	RNASE1	24658	23380.1	26899.9	21919.2	23953.6	20799.3	35428.6	36817.6	21873.4	23214.9	37487.9	42823.2	24552.5	16912.6	43764.9	45091.8	48694.1	45873.7	42008.7	46748.4
P08048;P08048-2;P08048-3;P17010;P17010-2;P17010-3	Zinc finger Y-chromosomal protein;Isoform 2 of Zinc finger Y-chromosomal protein;Isoform 3 of Zinc finger Y-chromosomal protein;Zinc finger X-chromosomal protein;Isoform 2 of Zinc finger X-chromosomal protein;Isoform 3 of Zinc finger X-chromosomal protein	0	ZFY;ZFY;ZFY;ZFX;ZFX;ZFX	2615.27	2310.82	1529.78	1744.67	3501.84	4484.65	NaN	1644.18	1702.29	1465.41	NaN	NaN	2135.86	2112.01	866.921	NaN	NaN	NaN	NaN	269.414
P08123	Collagen alpha-2(I) chain	0	COL1A2	207540	220549	193907	184560	155827	194104	112116	144228	120358	98867	84321.5	113668	204541	119778	147802	155357	155358	107278	173497	162370
P08133	Annexin A6	0	ANXA6	558121	476051	491946	393218	475686	551397	453228	443238	507363	395272	524368	495135	491017	493326	458642	524690	707016	482602	421096	470087
P08134;P61586	Rho-related GTP-binding protein RhoC;Transforming protein RhoA	0	RHOC;RHOA	4395.53	4061.67	7721.76	7865.46	6397.84	8312.04	13724.7	12994.1	7275.18	7113.08	5578.96	6684.02	10175.8	12308.6	8067.04	6534.84	11744.9	6343.16	42024.8	43078.2
P08174-6;P08174-7	Isoform 6 of Complement decay-accelerating factor;Isoform 7 of Complement decay-accelerating factor	0	CD55	92713.5	81804.1	74142	55095.4	74182	83431.4	107843	86409.6	50408.3	68270.7	60932.8	57382.9	66762	72535.4	61815	67365.3	87971.4	69369	65314.8	76444.5
P08185	Corticosteroid-binding globulin	0	SERPINA6	75426.9	82050.3	34185.2	35236.3	75691.3	73502	43551.9	44196.9	45329.1	45464.9	28663.5	30483.6	33138	36452.2	46580.5	39964.6	29876.9	25692.2	39146.2	37339.7
P08195	4F2 cell-surface antigen heavy chain	0.000355619	SLC3A2	6881.93	3303.74	5187.54	4951.8	5420.96	4520.77	4889.4	6695.72	3898.44	5059.84	4709.11	3861.39	10452.9	5720.9	4941.86	4464.25	8711.45	6528.12	2705.64	3142.48
P08238	Heat shock protein HSP 90-beta	0	HSP90AB1	28332.1	32078.4	46563.5	43283.6	35871	40913.5	60772.2	49120.1	44436.3	37943	34115.1	34091.5	63600.2	60069	30863.7	35442.2	29219.7	34511.2	158015	148851
P08240;P08240-2	Signal recognition particle receptor subunit alpha;Isoform 2 of Signal recognition particle receptor subunit alpha	0	SRPRA	171337	163679	174537	177624	192270	190714	175198	193663	149979	162770	201929	198734	238521	198101	181858	121879	136332	146755	161852	157225
P08246	Neutrophil elastase	0	ELANE	12340.2	13748.9	23719	21176.8	7834.36	4242.93	15334.8	13085.2	10737.3	13266.8	3091.68	9831.6	2335.67	NaN	NaN	1779.31	NaN	NaN	7592.11	7000.97
P08294	Extracellular superoxide dismutase [Cu-Zn]	0	SOD3	76487.6	85936.5	104360	101344	80456.4	94513.9	63572.1	64140.9	42579.2	47766.6	40880.8	38684.9	69446.5	76849.3	163425	116141	80059.8	73538.4	50205.2	53291.3
P08311	Cathepsin G	0	CTSG	165165	168613	250704	264603	102133	98293.6	270546	272731	263397	248777	55590.3	55736.2	28295.6	29762	22351.4	23768.4	32785.5	29833.8	94532.7	86497.4
P08319;P08319-2	All-trans-retinol dehydrogenase [NAD(+)] ADH4;Isoform 2 of All-trans-retinol dehydrogenase [NAD(+)] ADH4	0	ADH4	2293.76	2901.61	2576.07	1912.11	3361.41	3715.49	1923.62	1983.05	2597.31	2265.33	11342.3	8471.5	3546.4	3327.17	2578.95	2993.67	4571.34	4054.98	9314.06	8881.45
P08473	Neprilysin	0	MME	66436.5	68870.2	60788.5	80197.4	47147.4	68229.5	46154.7	57047.3	64635.3	74137.1	103059	113223	67871.6	93699.7	88289.1	103353	94014	86371.9	108447	143680
P08493-2	Isoform 2 of Matrix Gla protein	0	MGP	28477	27528.2	21201.4	20685.4	26876.1	21614.3	34338.6	36137.1	20521.6	20280.6	35629.7	32528.3	51322.7	36011.1	35964.1	31670.3	63673.6	59802.6	50049.2	49190.1
P08519	Apolipoprotein(a)	0	LPA	635457	617504	148701	139413	295988	298878	11135498	10830312	1.35193e+06	1.39021e+06	837871	834713	615874	539951	5.28126e+06	5732309	518560	561699	67623.2	65874.5
P08567	Pleckstrin	0	PLEK	3789.59	4140.35	13674.3	13820.4	16327.6	15901.9	9011.41	9241.05	15496.9	14624.4	14901.5	15779.7	6865.59	6281.27	5642.07	3901.39	3704.05	4917.63	6745.56	6710.98
P08571	Monocyte differentiation antigen CD14	0	CD14	123285	116838	44423.4	45116	40483.2	41962.6	259620	240198	62059.7	62787	378770	388152	45162.4	42664.9	29350.4	34582.3	59866.4	60219.1	37403.7	38595.5
P08575;P08575-10;P08575-4;P08575-5;P08575-6;P08575-7;P08575-8;P08575-9	Receptor-type tyrosine-protein phosphatase C;Isoform 8 of Receptor-type tyrosine-protein phosphatase C;Isoform 2 of Receptor-type tyrosine-protein phosphatase C;Isoform 3 of Receptor-type tyrosine-protein phosphatase C;Isoform 4 of Receptor-type tyrosine-protein phosphatase C;Isoform 5 of Receptor-type tyrosine-protein phosphatase C;Isoform 6 of Receptor-type tyrosine-protein phosphatase C;Isofor…	0	PTPRC	515337	510036	477877	509168	476223	488521	465518	465769	494947	484961	464003	450028	532039	604403	470237	464758	496160	494500	531443	566963
P08581;P08581-2	Hepatocyte growth factor receptor;Isoform 2 of Hepatocyte growth factor receptor	0	MET	374773	457435	400456	342609	350108	311151	371394	396227	380460	344087	513609	535344	500581	481081	274765	419439	490927	553660	437661	521228
P08590	Myosin light chain 3	0.00380469	MYL3	NaN	NaN	NaN	NaN	NaN	NaN	NaN	NaN	NaN	NaN	279.323	132.708	NaN	NaN	597.953	862.555	NaN	NaN	NaN	NaN
P08603	Complement factor H	0	CFH	9535159	9521924	10037678	10172402	12680118	12417529	10863509	11059634	12891682	12757435	17289416	17527742	11381141	11213041	11153424	10965920	12010126	12071249	13261458	13354766
P08631;P08631-2;P08631-3;P08631-4	Tyrosine-protein kinase HCK;Isoform 2 of Tyrosine-protein kinase HCK;Isoform 3 of Tyrosine-protein kinase HCK;Isoform 4 of Tyrosine-protein kinase HCK	0.000355619	HCK	95356.6	98349.8	74804	72673.8	81753.2	85680	77998.4	73805.1	85082.9	76426.5	105611	100570	123818	136689	88756.5	108582	99522.6	113989	72621.3	78655.5
P08670	Vimentin	0	VIM	32212.3	30176.5	64331.5	73830.8	58199.6	60109.4	103054	106121	38797.6	36172.5	48650.1	45660.6	194156	202142	75994.3	73505.7	35016.2	28596.9	522914	546396
P08686	Steroid 21-hydroxylase	0.00318167	CYP21A2	21134.3	17076.3	6668.57	7431.75	12827.2	8698.02	16323.7	14264.2	7128.27	11384.1	10284.8	9190.62	30847	19709.6	9382.19	12969.5	10883.3	12340.6	4548.89	6454.92
P08697	Alpha-2-antiplasmin	0	SERPINF2	1.91923e+06	1.89969e+06	1.87405e+06	1.78323e+06	1.81764e+06	1985262	1739143	1.74304e+06	1.64508e+06	1653640	1.86149e+06	1.87193e+06	905406	882667	1236180	1.01543e+06	1.27862e+06	1.24229e+06	1301659	1.21351e+06
P08709;P08709-2	Coagulation factor VII;Isoform B of Coagulation factor VII	0	F7	144557	136563	174775	184853	175622	171448	153658	160130	150899	144702	137144	156470	102453	104979	188962	197332	159297	155789	139411	133744
P08729	Keratin, type II cytoskeletal 7	0.000355619	KRT7	105591	57895	73872.7	80129	68969.6	112324	73250.4	118484	72082.9	52094.1	90780.4	68358.6	75556.2	66846.8	67302.5	56420.2	86248.6	99349.8	86159.2	87336.4
P08779	Keratin, type I cytoskeletal 16	0	KRT16	43696.3	42890.9	101244	93331.2	152970	163253	37964.6	37622.7	31424.6	29048.8	31672.1	31761.7	33444	32973.2	57586.9	61796.8	114111	110639	25584	23275.8
P08833	Insulin-like growth factor-binding protein 1	0	IGFBP1	551479	516899	118713	109965	14126.5	14713.2	28669.5	30485	61271	72878.6	15202.9	15889.8	62322.4	61788.5	148154	137618	29436.7	27906.9	20585.7	2928.76
P08865	40S ribosomal protein SA	0.00608272	RPSA	12357.1	32630.2	5276.39	3171.91	8793.06	7013.62	9489.69	7151.47	6061.57	4903.29	8117.07	9774.72	17444.8	23468.1	12000.8	12483	15303.2	10994.3	46278.6	37771.3
P08F94;P08F94-2	Fibrocystin;Isoform 2 of Fibrocystin	0	PKHD1	619553	664052	687404	697634	604721	624276	724368	730948	578313	490006	768140	763086	721081	895999	745181	687806	637079	711457	683971	716216
P09211	Glutathione S-transferase P	0	GSTP1	3116.12	4924.18	3825.28	3757.37	6022.08	3650.92	2394.68	2378.97	7961.7	5623.45	4622.93	4985.69	3862.48	NaN	5113.9	4427.91	6484.68	6488.19	8165.98	8772.49
P09238	Stromelysin-2	0	MMP10	30846.6	39930.2	14876.8	15537.2	16369.5	29178	38128.6	19268.9	30023.6	29541.7	28109.2	18516.4	17846.3	23682.4	31431.5	48951.2	13589.5	14739.8	18799.8	56425.9
P09382	Galectin-1	0	LGALS1	23437.2	27693.5	27012.9	30612.4	34056.9	34186.1	37876.6	33886.4	31050.2	29106.4	64287.8	62184.4	28639.3	36268.6	36760	38497.2	36931.4	34337.3	54241.5	55078
P09429	High mobility group protein B1	0	HMGB1	7196.97	8948.82	14406.3	13742.3	11543.9	11877.6	17364.8	12919.1	22065.9	9969.67	NaN	23734.3	15922.1	28313.4	10105.8	8944.33	11707.9	12849.2	24674	25102.4
P09486	SPARC	0	SPARC	296484	269529	331620	336739	301397	293268	334412	348404	281217	282442	173190	169477	147388	146376	179807	174870	211267	212295	181151	173278
P09493-5	Isoform 5 of Tropomyosin alpha-1 chain	0	TPM1	1251.04	NaN	2688.86	2590.43	3224.87	2450.6	2183.27	1526.53	2865.91	3541.73	9904.01	9630.32	2408.54	1292.4	2251.33	2161.06	2392.19	2014.27	4794.1	5593.82
P09603;P09603-2;P09603-3	Macrophage colony-stimulating factor 1;Isoform 2 of Macrophage colony-stimulating factor 1;Isoform 3 of Macrophage colony-stimulating factor 1	0	CSF1	6195.47	3105.69	4203.93	3386.9	3900.17	2515.28	7025.43	6428.22	6304.3	12460.2	7096.56	8234.61	6307.98	5610.23	8842.82	1102.31	10631.8	9494.36	14114.6	7125.2
P09681	Gastric inhibitory polypeptide	0	GIP	26888.7	21031.7	81293.4	76185.8	70473.4	66230.4	57160.9	57175.5	22190	25586.9	29255.6	29317.1	16056.3	14744.9	17471.1	18988.2	18001.5	21093.6	29768.6	37850.7
P09769	Tyrosine-protein kinase Fgr	0	FGR	208210	214812	212228	213009	126853	158254	226900	191152	213099	196927	108978	130554	196408	164884	196128	161637	152599	141402	180047	192761
P09871	Complement C1s subcomponent	0	C1S	1.6871e+06	1.65086e+06	1.82047e+06	1.85741e+06	1.86416e+06	1.85517e+06	1.65191e+06	1.68564e+06	1.99654e+06	2.04632e+06	1.64145e+06	1.65854e+06	1.86534e+06	1827284	1.81732e+06	1.6401e+06	1.70217e+06	1.69715e+06	2.79535e+06	2.70537e+06
P09913	Interferon-induced protein with tetratricopeptide repeats 2	0	IFIT2	133834	144904	144240	145581	184849	196241	165228	154902	165109	147364	149400	157094	152588	155173	146832	152542	184803	187963	171191	194013
P0C091	FRAS1-related extracellular matrix protein 3	0	FREM3	370747	278451	199704	234063	213888	234799	248116	242726	184272	178649	270753	271612	289860	278507	265190	263405	276063	303997	220358	266296
P0C0L4	Complement C4-A	0	C4A	14152733	13695779	15865663	16012614	19396704	19419514	15888662	15775329	13972880	13612702	18978250	18933222	14030514	13619777	18729482	18708058	17967616	17789956	20385254	20648140
P0C0L5	Complement C4-B	0	C4B	1.15083e+06	1.0837e+06	1.33954e+06	1358194	784859	1019223	1.33276e+06	1.26675e+06	837573	976954	1987785	1.94505e+06	979218	1.03162e+06	1.54186e+06	1.50543e+06	1494521	1.50035e+06	1.85113e+06	1.7726e+06
P0C626	Olfactory receptor 5G3	0.00406123	OR5G3	11034.6	NaN	6952.8	4673.28	6164.7	9440.26	15533.2	10268.1	8299.66	7752.88	19115.8	18017.9	9384.71	13934.2	22148.3	29238.5	15389	18049.5	7275.39	11460.1
P0C7P3-2	Isoform 2 of Protein SLFN14	0	SLFN14	574381	640982	527242	446890	548243	550233	593782	650827	675628	723797	899154	932997	894851	727257	727239	795108	840664	847498	788087	693229
P0CAP2;P0CAP2-3	DNA-directed RNA polymerase II subunit GRINL1A;Isoform 3 of DNA-directed RNA polymerase II subunit GRINL1A	0	POLR2M	393734	390456	283847	277736	311262	289813	274378	336646	209121	208877	389597	402211	392671	392074	215596	279602	343108	376062	187647	215692
P0CB33	Putative zinc finger protein 735	0.00199336	ZNF735	6268.89	6244.17	6983.18	1646.07	6163.72	7699	5410.7	5966.59	8560.13	6647.17	7332.01	3375.36	4246.49	7299.76	7401.95	3219.33	6305.61	11107.7	11110.2	6271.25
P0CE71	Putative oncomodulin-2	0	OCM2	22992.4	21452.7	16814	18741.6	17567.5	18181.2	27455.5	25658	21847.7	20082.8	31199.1	27990.6	25851.9	28543.1	17302.6	16097.5	19465.8	16950	13910.8	7961.33
P0CG47;P0CG48;P62979;P62987	Polyubiquitin-B;Polyubiquitin-C;Ubiquitin-40S ribosomal protein S27a;Ubiquitin-60S ribosomal protein L40	0	UBB;UBC;RPS27A;UBA52	35818.8	36294.1	46309.4	42245.5	51248.4	49800	42675.2	43193.5	42441.2	41709.4	58642.2	60105.8	59068.7	49652	45711.4	46928.5	47248.3	49726.7	61441.7	62893.6
P0DJG4	Testicular haploid expressed gene protein-like	0	THEGL	19485.3	19098	17380.7	13715.5	19320.1	21613	15403.4	14689.8	16007.2	19348.5	12396.4	17023.3	17619.9	20491.3	14237.9	17441.8	26209	25662.3	16995.7	15422.3
P0DJI8	Serum amyloid A-1 protein	0	SAA1	567372	517103	278967	285799	295786	239232	462963	414738	60919.6	62606	373507	364008	156025	158326	86264.1	79128.9	1.06901e+06	1.15346e+06	362757	329228
P0DJI9	Serum amyloid A-2 protein	0.000355619	SAA2	17245.3	17713.7	17291.5	35898	22906.3	15769.6	40408.1	27754	18398.7	19320.6	13267.3	17858.6	22177.5	20230.2	16210.8	17824.8	17935.9	19700.5	21202.1	19994.3
P0DKL9	ARL14 effector protein-like	0.00659472	ARL14EPL	6256.11	6580.73	9619.96	8028.12	6812.69	6985.04	9109.18	6356.3	9254.32	11539.1	14129.4	13194.4	9140.26	11092.4	17171.9	10964.2	11377.4	7774.04	16280.9	14440.1
P0DKV0	Putative spermatogenesis-associated protein 31C1	0	SPATA31C1	407087	415615	424189	365725	380726	389500	363708	424685	384484	406580	439207	486520	391564	478997	440449	403472	377402	382938	330124	318052
P0DMQ9	Putative uncharacterized protein C8orf89	0	C8orf89	66844.9	59032.1	28625.5	32228.3	40140.9	39238	29591	42425.4	33500.6	39634.3	32645.2	37567.2	54941.5	84152.7	36469.2	34758.4	45188	44570.2	115523	103585
P0DMU9	Cancer/testis antigen family 45 member A10	0	CT45A10	89991	144697	97402.8	102490	105647	88900.6	65424.7	99984.2	86748.9	75975.1	75400.3	87415.3	69651.5	84612.7	151446	87004.3	115071	99847.3	45337.5	118962
P0DOX2	Immunoglobulin alpha-2 heavy chain	0		2.83844e+06	2.90506e+06	3.56104e+06	3.56291e+06	2.6288e+06	2.64997e+06	2233944	2.19715e+06	3508732	3.28906e+06	3485190	3733251	4302645	4814079	3.49889e+06	4.60041e+06	4.02872e+06	4533865	3066600	2.9827e+06
P0DOX3	Immunoglobulin delta heavy chain	0		98768.6	106015	191013	194688	40303.7	41596	39602.4	44757.4	97618	99672.9	56680	45522.3	88311.9	78648.4	80225	90214.4	53847.3	51642.4	67215.8	68675.3
P0DOX4	Immunoglobulin epsilon heavy chain	0		32598.5	39930.1	24502	20458.7	20261.2	38607.5	38952.3	39904	27094.9	23694.6	21887.4	35329.5	37890.4	30128.7	40665.6	33836.4	37429.5	44286.2	37531.4	29549.6
P0DOX5	Immunoglobulin gamma-1 heavy chain	0		31077766	28684264	36788832	36731432	27181534	27003374	38000144	37471032	40559516	41026560	27695116	27598040	44961236	45440944	25605832	25408780	26766670	26524266	45891408	45754172
P0DOX6	Immunoglobulin mu heavy chain	0		13644337	13664702	18193428	18396318	12170163	11899023	7.26897e+06	7.51706e+06	12585862	12713254	9965068	9913085	22800046	22946120	6.65023e+06	5227723	6377881	7152428	7.97977e+06	7645573
P0DOX7	Immunoglobulin kappa light chain	0		9704166	9757107	10105725	10655353	8440837	8762271	6.35847e+06	6368300	8872595	9123883	8515543	8347749	10082815	10290200	6.37909e+06	5220117	7343628	8.02671e+06	9204538	9781489
P0DOX8	Immunoglobulin lambda-1 light chain	0		6596217	6388362	6729277	6.62113e+06	4.64064e+06	4308291	5982748	5874030	7.25308e+06	7550272	6124596	5819807	10495546	10861948	5297800	5.53388e+06	5.92368e+06	6.13158e+06	9179364	9248993
P0DOY3	Immunoglobulin lambda constant 3	0	IGLC3	1.95611e+06	1.89273e+06	2.58946e+06	2.68887e+06	1.47625e+06	1.36424e+06	1.81195e+06	1.94012e+06	2.77998e+06	3.03883e+06	1.62182e+06	1569851	3.26815e+06	3.41971e+06	2.05718e+06	2.09018e+06	1.75393e+06	1834376	3.67535e+06	3760069
P0DP01	Immunoglobulin heavy variable 1-8	0.000355619	IGHV1-8	5543.17	5992.07	13741	14415.4	4934.27	6233.09	5409.4	3863.68	5493.54	7103.94	7082.87	6268.25	25191.5	26189.5	3569.46	6002.78	4168.26	NaN	10503.7	10992.9
P0DP23;P0DP24;P0DP25	Calmodulin-1;Calmodulin-2;Calmodulin-3	0	CALM1;CALM2;CALM3	36080.9	30516	70461	71502.2	64111.7	64829.6	69898.9	68269	59641.4	61526.5	105649	120691	83014.3	84348.7	60007.1	52562.7	44747.8	36572.9	161049	177375
P0DPB3-4	Isoform SCHIP1-4 of Schwannomin-interacting protein 1	0	SCHIP1	758398	854096	993269	1.01394e+06	844001	915609	1.07796e+06	779813	824773	866693	991663	865201	911141	662536	1.10669e+06	1.25024e+06	570615	597845	811030	172389
P0DTE1	Probable non-functional immunoglobulin heavy variable 3-38-3	0.00229961	IGHV3-38-3	33035.5	24847.1	48862.7	49257	30646.1	27218.5	23877.4	21453.4	27871.2	21822.6	231349	225996	34016	32006.8	15214.7	19032.5	42391.4	25841	31510.4	30329.5
P10073	Zinc finger and SCAN domain-containing protein 22	0.000355619	ZSCAN22	17326.2	11120.7	20251.8	21071.9	11115.4	20297	14531.3	18523.4	28429.1	17638	15899.3	12519.3	11341.7	17120.7	17237.5	17778.5	10161.1	10113.9	21129.8	13849.3
P10124	Serglycin	0	SRGN	146465	147141	150114	142334	135257	169304	182370	182951	157589	168783	184362	178610	186399	172775	206655	223902	152425	180858	208569	216519
P10243	Myb-related protein A	0	MYBL1	308624	305329	343407	205228	410885	394612	274956	270497	230847	232952	260362	335384	414007	371771	272790	196510	286265	174268	223811	164961
P10275;P10275-3;P10275-4	Androgen receptor;Isoform 3 of Androgen receptor;Isoform 4 of Androgen receptor	0	AR	126709	112239	120698	102372	118415	113238	115177	114555	87106.5	109999	125258	140021	119991	115582	158858	129051	157103	150666	107052	127626
P10321	HLA class I histocompatibility antigen, C alpha chain	0	HLA-C	157871	134893	264112	217061	172330	187523	129284	121770	122191	116626	106327	121673	146135	148486	116878	148555	133261	108676	108658	99648.1
P10451;P10451-2;P10451-4;P10451-5	Osteopontin;Isoform B of Osteopontin;Isoform D of Osteopontin;Isoform 5 of Osteopontin	0	SPP1	11839.7	12212	16819	16053.5	18090.6	19647.8	17506.9	16360.9	16032.2	15234.4	7909.6	9911.79	18704.5	12402.9	19506.7	11973.5	20676.9	16679.7	17306.4	16633
P10515	Dihydrolipoyllysine-residue acetyltransferase component of pyruvate dehydrogenase complex, mitochondrial	0.00229961	DLAT	41095.9	43784.3	48619.2	32201.4	52761.1	58322.3	43946.8	34268.6	40359.3	43722.1	37977.4	35567.7	44919	41343.1	34928.5	37717.5	37994.6	55777.2	40927.5	41150.1
P10586;P10586-2	Receptor-type tyrosine-protein phosphatase F;Isoform 2 of Receptor-type tyrosine-protein phosphatase F	0	PTPRF	260991	271892	298187	285319	293561	313834	279968	243810	280447	260140	281823	263210	287577	361272	416951	359744	270947	269578	256760	256778
P10589	COUP transcription factor 1	0	NR2F1	74179.6	67820.8	66868.9	74475.2	49242.5	58253.2	54776.7	52819	71406.6	26056.4	129231	132298	137547	136368	66939.6	81115.9	136155	107415	35121.4	36678.6
P10599	Thioredoxin	0	TXN	1.1758e+06	1.2503e+06	1.27847e+06	1.20335e+06	1.06358e+06	1.12312e+06	1.03238e+06	1.10662e+06	988293	870517	971975	957561	1.10363e+06	1.62742e+06	1.15821e+06	894025	1069730	1.30967e+06	1.04899e+06	967749
P10619;P10619-2	Lysosomal protective protein;Isoform 2 of Lysosomal protective protein	0	CTSA	89763.4	81175.9	84932.9	82321.9	67109.8	68363.1	57156.8	66506.2	81493.5	104993	106734	89198.2	58803.9	60667.3	55138.6	52120.6	31415.8	35429	37827.1	49167.8
P10620;P10620-2	Microsomal glutathione S-transferase 1;Isoform 2 of Microsomal glutathione S-transferase 1	0.00229961	MGST1	13511.3	9220.47	5221.89	4729.32	12459	30692.8	5291.6	12755	12222.7	7947.05	49744.8	52004.1	7496.33	15671.9	25542.8	45834.9	63685.3	20494.2	26751.8	37129
P10643	Complement component C7	0	C7	1.27262e+06	1316415	998024	1.03018e+06	959787	912633	799297	800099	1.11426e+06	1.09259e+06	890748	880931	600869	628830	805411	794403	820493	834220	1.08611e+06	1.07006e+06
P10645	Chromogranin-A	0	CHGA	28816.3	24855.8	29876.4	29944.1	36451	39399.4	33439.8	33827.7	31084.4	30357.8	22382	16278.6	28678.9	31366.6	50384	54529.3	38370.6	38886.6	30535.2	27292.6
P10646	Tissue factor pathway inhibitor	0	TFPI	36399.3	33920.7	29057.1	29644.9	23418.4	30998.5	36990.8	29983.4	31993.5	32023.3	40359.9	38838.5	33298.2	33491.9	28534.9	33091.7	41776.8	41205.3	30678.4	29237.6
P10646-2	Isoform Beta of Tissue factor pathway inhibitor	0.00550459	TFPI	38731.6	44879.6	33309.7	30293.5	25924.1	29408.4	27810.3	26676.5	31850.9	NaN	31781.4	33879.2	29946.1	34488.3	26365.4	27953.9	23731	24397	16144.1	16548.9
P10720	Platelet factor 4 variant	0	PF4V1	5673262	4981058	6.58133e+06	6.48733e+06	9239625	8442838	6.55334e+06	6.93615e+06	7695506	8.13767e+06	5.12122e+06	4998832	3679136	3.75911e+06	6345472	5302129	3.40514e+06	2.91087e+06	3.54149e+06	3828160
P10747;P10747-7	T-cell-specific surface glycoprotein CD28;Isoform 7 of T-cell-specific surface glycoprotein CD28	0	CD28	18077.5	14623.3	19444.5	20098.6	19464	15243.8	21617.3	20778.9	26674.1	28097.5	17239.3	13463.5	24947.5	19191.6	27860.7	21398.7	14979.6	25901.5	22919.4	21936.8
P10909-3	Isoform 3 of Clusterin	0.0016835	CLU	4.01635e+06	4349657	2.19857e+06	2.33378e+06	2.70891e+06	2.23413e+06	3.97314e+06	3.0767e+06	2493660	1.17649e+06	3.27366e+06	2.54522e+06	1.38023e+06	1.31244e+06	5373952	3982198	2.87724e+06	2771082	1467439	1.25824e+06
P10909-4	Isoform 4 of Clusterin	0	CLU	62022740	59686856	58586112	59735696	78805248	76164232	59415268	64418596	60269784	59214716	71997304	69292072	60762064	60292120	107267008	95792248	84348960	84644712	84809312	81799976
P10909-6	Isoform 6 of Clusterin	0	CLU	28546.1	23744.5	17541.5	15617.9	25949.1	25275.2	20964	16259.3	20667.3	22767.2	27875	23747.4	24055.6	20252.4	28768	39038.5	28872.5	40575.2	20710.6	20215.2
P11021	Endoplasmic reticulum chaperone BiP	0	HSPA5	20019.7	19597.9	19325.8	21041	17150.9	17780.2	20857.9	21538.3	20737	20367.6	14677.5	13010.3	21040.2	19006.3	22876.5	21371.3	16237.7	17278.2	20853.6	21181.1
P11047	Laminin subunit gamma-1	0	LAMC1	239755	242568	201147	208439	294558	239433	202927	200332	214176	237381	177740	218801	199255	206103	273159	214575	259549	227550	246283	225993
P11137;P11137-3	Microtubule-associated protein 2;Isoform 3 of Microtubule-associated protein 2	0	MAP2	126551	126796	138609	130497	110555	135975	134145	146144	129243	143318	117194	118581	146635	149122	129250	131010	110019	105394	151514	142976
P11142	Heat shock cognate 71 kDa protein	0.000700035	HSPA8	363929	358144	279271	366834	559276	512262	377711	409760	230385	377418	466186	446330	355649	530171	445250	547468	443450	420065	488794	497347
P11150	Hepatic triacylglycerol lipase	0	LIPC	35507.9	24250.1	24092	28729.2	23922.2	27395.4	26799.4	28293.4	22311.4	28005.2	35056.4	41343	32745.6	26966.7	30433.4	28609	39870.8	36561.9	37082.4	37048.1
P11161-2	Isoform Short of E3 SUMO-protein ligase EGR2	0.000355619	EGR2	158203	103156	188761	169053	146339	158696	158442	128381	181167	133467	190938	191035	187801	229462	271888	264139	215596	232174	178255	255050
P11226	Mannose-binding protein C	0	MBL2	8109.53	10494.4	6977.11	9478.45	15297.3	15555.6	14780.5	13062.6	12574	12272	8881.52	15568.1	18448.9	12757.7	7108.4	6534.84	8231.75	8405.37	7056.62	7695.97
P11274	Breakpoint cluster region protein	0	BCR	166093	148840	129238	143061	188851	198214	178616	202847	149824	124982	177935	168751	163800	181563	189718	188197	150605	161519	221940	216304
P11279	Lysosome-associated membrane glycoprotein 1	0	LAMP1	106909	132269	82833.7	62173.5	157777	105277	99930.7	141585	95743	97192.3	51913.7	39971.3	84785.7	55888.3	96103.9	33599.1	74848.8	46276.7	60242.7	43958.6
P11362;P11362-19;P11362-21;P11362-7	Fibroblast growth factor receptor 1;Isoform 19 of Fibroblast growth factor receptor 1;Isoform 21 of Fibroblast growth factor receptor 1;Isoform 14 of Fibroblast growth factor receptor 1	0	FGFR1	1126875	1.22367e+06	1.20371e+06	1.06407e+06	1.26558e+06	1.20808e+06	1.08217e+06	979291	1.25515e+06	972105	807401	688090	1.28471e+06	1.11462e+06	870282	892733	1.26675e+06	1.26942e+06	916326	985270
P11387	DNA topoisomerase 1	0	TOP1	49197.2	58088.3	54897	54855	52248.3	66928.4	48996.4	60176.8	48795.4	51561.1	50317.7	48791	52644.2	61427.6	58672.2	66568.4	49684.2	50432	51832.1	48322.8
P11413-2	Isoform Long of Glucose-6-phosphate 1-dehydrogenase	0	G6PD	39426.8	36883.8	80750.4	92751.3	56148.9	53139	85933	71645.2	58780.4	68373.2	79448.4	85198	60712.5	67796.3	83822.3	97803	83216.2	84177.5	116337	88180.8
P11464-4	Isoform 4 of Pregnancy-specific beta-1-glycoprotein 1	0.000355619	PSG1	13572.9	16179.4	14400.8	14543.5	18034.2	19083.2	12087.7	15472.5	12565.4	16799.9	17811.8	16323.3	9271.52	10051.4	12836.2	11501.5	16956.9	16816.9	15009.6	16160
P11586	C-1-tetrahydrofolate synthase, cytoplasmic	0.00199336	MTHFD1	NaN	NaN	3809.71	4633.85	5706.6	6662.03	3026.72	9131.48	5965.7	3798.43	10424.6	13400.5	7221.91	3194.19	5874.62	12471.4	NaN	6863.03	12390.8	11681.8
P11597	Cholesteryl ester transfer protein	0	CETP	322722	313395	148687	145898	300303	311408	340744	366902	405712	405960	484920	486669	347208	364755	182318	178752	340415	337725	363005	393127
P11678	Eosinophil peroxidase	0	EPX	7431.93	7482.19	7668.67	8475.74	4423.6	5382.09	17029.7	17751.9	4357.54	4517.2	7588.68	7440.85	3340.59	4857.72	8537.71	5235.68	8075.6	7432.07	3694.64	4260.1
P11831	Serum response factor	0	SRF	349000	273668	247879	333266	461509	496277	536911	350169	122520	227232	516837	396972	476689	506584	397174	753298	551012	507076	413410	72934.2
P11908-2	Isoform 2 of Ribose-phosphate pyrophosphokinase 2	0	PRPS2	938596	1.27149e+06	1.11928e+06	1.21006e+06	962676	884419	1.5389e+06	1.1706e+06	1.0474e+06	1.07165e+06	1153749	789744	1.03819e+06	846738	876595	713957	917667	902386	1.17172e+06	1.49647e+06
P12004	Proliferating cell nuclear antigen	0	PCNA	74082	73141.3	76346.1	70058.4	70329.1	65989.2	80789	72172.1	60394.1	60282.3	55680	52799.3	79020.9	82489.2	44414	59818.2	59913.8	58844.6	34133.8	43032.2
P12034	Fibroblast growth factor 5	0	FGF5	117825	170442	177957	99916.9	69981.6	159411	163753	185009	96526.4	117159	176220	155368	213753	212205	191339	78962.5	101054	48745.2	24523	25478.8
P12036	Neurofilament heavy polypeptide	0	NEFH	185708	173559	207955	220355	165016	156190	168981	179721	155707	172446	168519	171468	207739	240356	186744	179758	193121	187272	164983	155959
P12109	Collagen alpha-1(VI) chain	0	COL6A1	50614.9	55834	50405.3	60645.7	58163.1	61182	51111.7	55007.8	44494.1	47313.1	47895.5	46756.1	48812.3	64761.6	53968.9	90069.1	90361.6	89693.1	75286.1	65713
P12111	Collagen alpha-3(VI) chain	0	COL6A3	236357	251032	190663	201110	220850	233862	227644	213014	193729	181897	222348	224091	205817	224660	224843	232916	275828	298619	237257	214789
P12259	Coagulation factor V	0	F5	1.02213e+06	1.01816e+06	1.23179e+06	1.24576e+06	1.31823e+06	1.31476e+06	1.12848e+06	1.12787e+06	1.24353e+06	1228724	1.13667e+06	1.16984e+06	1.32036e+06	1.30671e+06	1.87597e+06	1.84854e+06	1.39686e+06	1.38365e+06	1.08172e+06	1.07902e+06
P12272;P12272-2;P12272-3	Parathyroid hormone-related protein;Isoform 2 of Parathyroid hormone-related protein;Isoform 3 of Parathyroid hormone-related protein	0	PTHLH	30226.2	23502.9	43668.6	44239	36423.3	33292.5	25959.6	25631	32176.9	31109	30540.4	42011.6	102267	91215.5	35391.6	34647.1	34580.6	25076.4	76023.3	84793.2
P12273	Prolactin-inducible protein	0	PIP	27816.1	26015.1	13748.8	13834	14290.4	13958	12473.5	11887.1	16574.8	16541.9	5814.43	4938.52	17569.5	16260.9	13055.3	13468.9	7018.94	6725.12	10014.4	9275.53
P12724	Eosinophil cationic protein	0	RNASE3	29758.3	25145.8	34855.5	33674.1	17824	17291.2	38753.7	38605.7	38427.7	39787.1	11519.8	10714.5	7945.77	7554.07	4575.45	5351.63	9656.81	11430.3	22653.6	24650.2
P12757-2	Isoform SNOA of Ski-like protein	0.00136939	SKIL	42216	42903.7	49526.6	48851	26925.2	37037.1	44401.8	48728.3	42003.5	44574.3	42100.1	41698.9	48150.3	47179.2	39540.1	43453.3	30509.1	30103.6	32961.7	28934.5
P12814	Alpha-actinin-1	0	ACTN1	26273.3	25367.3	49274.5	51547.8	43178.8	44541	60370.3	61976.6	54443.1	51876.5	43914.7	41550.5	28237.9	31155.9	20877.1	28910.4	26526.4	34723.3	125530	123694
P12814-4	Isoform 4 of Alpha-actinin-1	0.00199336	ACTN1	9505.23	9672.92	10075.4	9179.6	9201.99	9690.79	12880.8	12009.7	7576.72	9720.1	8365.82	11122.6	6675.49	9973.46	11036.7	12664.5	9851.65	4693.34	14036.7	9864.93
P12830;P12830-2	Cadherin-1;Isoform 2 of Cadherin-1	0	CDH1	104960	123502	109260	100203	99063.3	103179	117958	113949	83648.5	82888.8	129564	112127	95973.3	101610	114388	123540	126359	130498	96370.3	90253.3
P12838	Neutrophil defensin 4	0	DEFA4	36545	49089	43791	44643.8	32593.1	37914.5	53223.4	38109.4	46372.6	45157.8	30531	36174.2	33590.6	30279.2	26858.7	24743.5	35675.5	26466.9	53969.2	40416.9
P12883	Myosin-7	0	MYH7	198619	216790	163700	168629	174594	188093	155656	138885	127720	133756	213818	233387	220758	237284	174289	184735	204703	248192	200749	195481
P12931;P12931-2	Proto-oncogene tyrosine-protein kinase Src;Isoform 2 of Proto-oncogene tyrosine-protein kinase Src	0	SRC	193446	143963	134882	179251	125705	141959	137047	124902	143379	161068	77280	69777.9	235986	229128	109178	134806	95185.5	129416	132123	117938
P12955	Xaa-Pro dipeptidase	0	PEPD	72817.4	64641.1	44349.9	41015.5	56919.4	37341.5	48576.5	53444.1	31103.3	39267.3	110090	114598	96283	86318.2	99598.9	98508.8	105773	122696	82442.6	81760.4
P12956	X-ray repair cross-complementing protein 6	0.000355619	XRCC6	NaN	NaN	NaN	NaN	NaN	NaN	NaN	4182.64	3736.19	3960.79	NaN	NaN	12280.7	6232.71	NaN	NaN	NaN	NaN	9271.06	9151.97
P13010	X-ray repair cross-complementing protein 5	0.00746491	XRCC5	NaN	NaN	NaN	NaN	NaN	NaN	NaN	NaN	NaN	NaN	NaN	NaN	8960.28	6462.06	NaN	NaN	NaN	NaN	7209.99	7568.27
P13232	Interleukin-7	0.000355619	IL7	71716.8	52623.4	NaN	NaN	88470.7	NaN	121377	124933	86559	100755	NaN	103791	58306.6	74506.3	98036.6	50296.4	145799	132176	69963.1	78911.8
P13473;P13473-2;P13473-3	Lysosome-associated membrane glycoprotein 2;Isoform LAMP-2B of Lysosome-associated membrane glycoprotein 2;Isoform LAMP-2C of Lysosome-associated membrane glycoprotein 2	0	LAMP2	9533.12	9691.29	3071.85	6350.94	6448.95	7377.77	4846.1	4939.74	6075.45	5438.13	4314.41	5470.84	8189.72	6959.22	5091.82	3354.3	4041.58	3910.02	5188.85	3864.6
P13489	Ribonuclease inhibitor	0	RNH1	3252.02	2325.21	4917.3	5133.08	3096.74	NaN	3720.65	3427.71	5899.83	5571.25	18055.8	19824.7	9874.74	9911.13	7636.14	9825.12	5505.64	5206.04	18930.5	20011.9
P13497	Bone morphogenetic protein 1	0	BMP1	39018.1	41761.6	45916.5	40527.1	41520.4	36108.8	38826.7	37929.9	31159.4	33166.9	44304	39747	46706.8	42766.5	26038.2	33637.6	37362.2	36816.8	41211.7	38598.6
P13501	C-C motif chemokine 5	0	CCL5	35908	34039.3	15586.5	17458.8	12355.7	16208.7	18119.2	22675.8	38514.1	36209.8	22238.8	21697.8	23823.6	25321.3	29251.4	27402.4	48447.1	48358.1	21906.4	15598.1
P13521	Secretogranin-2	0	SCG2	399874	363193	341895	276425	372824	485059	359330	263324	344826	337799	378811	381166	512405	597023	494601	449330	236343	381384	463434	550846
P13591-1	Isoform 2 of Neural cell adhesion molecule 1	0	NCAM1	1.08716e+06	1.13275e+06	1.04728e+06	1065113	1.07805e+06	1.04364e+06	977837	983406	934418	925348	792582	792503	1.02878e+06	1.0166e+06	927287	871721	878096	894443	800486	803678
P13591-5	Isoform 5 of Neural cell adhesion molecule 1	0.000700035	NCAM1	4989.59	NaN	4956.27	7014.64	3399.72	2603.46	3850.84	NaN	5386.44	NaN	NaN	NaN	2179.29	NaN	5516.09	6946.94	5071.87	6235.09	4965.64	NaN
P13611	Versican core protein	0	VCAN	293031	294453	291901	286834	300870	267139	344820	348488	372852	358826	241918	233729	267129	229101	270464	216594	197904	194744	439389	508943
P13637-3	Isoform 3 of Sodium/potassium-transporting ATPase subunit alpha-3	0	ATP1A3	23883.4	15686.8	20653.5	17923.8	17016.1	16435.7	14933.4	18787.7	19908.5	19978.1	16118.6	19158.9	20635.8	16284.7	15808.2	18249.9	22720.9	33119.6	19225.6	17344.6
P13645	Keratin, type I cytoskeletal 10	0	KRT10	1.86409e+06	1.85825e+06	1.44895e+06	1.43912e+06	1177088	1.1634e+06	1.51501e+06	1.48875e+06	1.24387e+06	1.23113e+06	675896	667067	1.13504e+06	1.12765e+06	1289262	1.28267e+06	899807	876164	699608	672518
P13646	Keratin, type I cytoskeletal 13	0	KRT13	593010	576154	419863	386607	299724	374117	430723	472809	366056	393615	295420	348661	430922	466989	286268	335479	270022	252556	331373	374280
P13647	Keratin, type II cytoskeletal 5	0	KRT5	260730	261305	240687	238585	238016	225565	220867	243381	240451	235445	113132	114987	189989	199189	238468	247544	201279	215851	139116	141208
P13667	Protein disulfide-isomerase A4	0	PDIA4	69877.1	63298.5	60612.3	65950.2	53900	60913.2	58823.4	59499.5	60088.9	65889.7	71162.6	76062.6	78524.6	76904.4	71396.3	85371	76757.3	75526.1	68776.5	65652
P13671	Complement component C6	0	C6	1.7706e+06	1759036	1.44372e+06	1.44974e+06	1.34161e+06	1.29401e+06	1.0845e+06	1.12047e+06	1462818	1.44758e+06	1.3183e+06	1.32136e+06	917589	902349	997064	987906	1.13527e+06	1.15988e+06	1.2381e+06	1.2358e+06
P13674-3	Isoform 3 of Prolyl 4-hydroxylase subunit alpha-1	0	P4HA1	107775	66334.6	57366.6	54277.8	69368.4	50847.6	62971.3	65270.1	56179.6	56687.7	114787	118247	53558.8	70247.7	66530.9	70476.8	68215	99850.5	73445.3	60809.6
P13716-2	Isoform 2 of Delta-aminolevulinic acid dehydratase	0	ALAD	66619.2	75551.2	87016.6	85818.5	91508.5	97929	67770.9	65277.6	60365.5	74983.3	81261.3	82594.8	95271.2	80604.1	64398	86249.2	70468.3	76572.2	82398.1	81620.3
P13727	Bone marrow proteoglycan	0	PRG2	120146	141049	120843	119722	128347	117677	117631	108059	109975	107401	56691.8	54490.3	77383.3	67962.8	92133.1	63648	155768	147617	214565	199153
P13796	Plastin-2	0	LCP1	435297	430059	531063	300239	450526	467143	233324	267584	398292	332929	333415	348410	413143	514715	338682	224184	314558	180068	254228	332278
P13798	Acylamino-acid-releasing enzyme	0	APEH	4787.43	4075.67	9377.8	8400.08	10248.6	10278.8	7056.3	7740.51	8579.9	7836.72	43514.3	48415.3	12179.8	12195.5	9382.46	10809.7	8298.42	7843.05	24134.6	24281.8
P13804;P13804-2	Electron transfer flavoprotein subunit alpha, mitochondrial;Isoform 2 of Electron transfer flavoprotein subunit alpha, mitochondrial	0	ETFA	84923.2	94650.8	98125.6	110323	99137.7	67814.2	73607.9	67536.7	83863.3	83202.3	69930.4	58161.8	47819.8	86737.4	80956.8	56856.5	59703.7	62236.9	52709.3	54406.8
P13807;P13807-2	Glycogen [starch] synthase, muscle;Isoform 2 of Glycogen [starch] synthase, muscle	0.00380469	GYS1	NaN	NaN	2929.68	NaN	NaN	NaN	1730.16	2707.76	NaN	NaN	NaN	NaN	NaN	6891.51	NaN	NaN	NaN	NaN	6018.87	5698.28
P13987;P13987-2	CD59 glycoprotein;Isoform 2 of CD59 glycoprotein	0	CD59	6627.39	6513.48	5423.55	5218.66	4284.24	2944.89	7971.41	10311.2	5303.17	4245.42	6860.41	7253.76	8327.64	8738.58	7283.49	7837.56	4416.03	4525.26	6766.55	7875.84
P13995	Bifunctional methylenetetrahydrofolate dehydrogenase/cyclohydrolase, mitochondrial	0	MTHFD2	202897	213223	167396	163543	150664	193304	128130	118315	121641	124689	132153	130966	167005	179667	144181	157197	116747	113843	67010.9	91748.3
P14151-2	Isoform 2 of L-selectin	0	SELL	38513.7	40411.4	36218.6	37942.2	28337.5	28519.2	33568.5	32467.1	56815.5	53850.4	51082.3	58111.4	50147.8	48577.8	50432.4	39389.2	54374.7	52097.1	87976.9	87473
P14174	Macrophage migration inhibitory factor	0	MIF	NaN	NaN	NaN	NaN	NaN	NaN	18615.6	NaN	NaN	11551.2	NaN	6723.59	11121.7	NaN	NaN	NaN	NaN	NaN	7353.38	4667.25
P14209	CD99 antigen	0	CD99	14742.7	15428.6	18670.1	19440.5	16840	14694.6	16888.9	17694.3	12792.3	12256.6	7673.27	8376.94	12469.8	12472.3	12827.9	13816.3	11635.7	11480.3	15571.7	11673.3
P14314;P14314-2	Glucosidase 2 subunit beta;Isoform 2 of Glucosidase 2 subunit beta	0	PRKCSH	25055.2	26727.3	26292.6	25690.2	26484.9	26196.6	28835.8	26892.1	23504.4	23856.3	20383.4	19159.7	24662.2	24689.2	28048.1	25826.3	21824.2	23201.3	26456.1	25825.5
P14317	Hematopoietic lineage cell-specific protein	0.000355619	HCLS1	NaN	NaN	NaN	NaN	NaN	4057.54	3933.34	3546.54	2668.53	NaN	NaN	NaN	2998.27	7637.98	NaN	NaN	NaN	NaN	4062.06	4686.38
P14543	Nidogen-1	0	NID1	139484	137649	140408	138681	113070	111814	153349	149102	168049	164859	65134.8	67369.4	82603.9	81408.5	135726	127944	167132	169152	131251	135704
P14555	Phospholipase A2, membrane associated	0	PLA2G2A	3445.99	2700.62	2820.45	1747.03	6032.31	3285.31	3353.63	3305.42	NaN	NaN	1643.88	1173.48	NaN	NaN	1019.56	NaN	NaN	4734.51	3413.59	3408.76
P14616	Insulin receptor-related protein	0	INSRR	79596.5	131161	139247	131927	119497	131074	92194.1	106440	115268	136863	81354.4	113107	108645	104370	92440.2	136007	148073	93771	112242	121081
P14618	Pyruvate kinase PKM	0	PKM	16292	16132.9	29468.2	27570.6	26426.8	26139.1	35970.5	36616.2	29316.8	29240.2	21056.8	20806.8	32881	31885.1	31025.3	27508.3	22505.5	24161.2	68399.7	69388.5
P14625	Endoplasmin	0	HSP90B1	295383	301468	373127	380407	258936	236719	174642	170374	168552	168778	167432	160678	137567	147579	174555	170978	168173	172750	281227	289441
P14679	Tyrosinase	0	TYR	15067.7	18176.9	15421.7	15600.7	21338.1	10692.8	12408.7	10803.9	32600.5	12754.3	11209.9	11546.8	16344.9	14322.4	11467.5	15259.6	10835.5	12870.5	12752.1	10437.6
P14735	Insulin-degrading enzyme	0	IDE	653441	664064	722209	729573	687847	696542	645114	609928	752071	702886	595971	702352	602962	777229	495878	498342	579656	644599	636650	595857
P14778	Interleukin-1 receptor type 1	0.000355619	IL1R1	36908.7	29634.3	22780.3	35593.4	29607.7	29441.8	22485	20486.4	22476.6	29511.4	22962.7	23399.6	36522.1	39872.5	35533.8	32248.4	39751.4	34620.3	37999.8	37443.2
P14780	Matrix metalloproteinase-9	0	MMP9	40834.2	33953.9	36998.3	44556	28518.8	33146.7	56124.1	48463.5	35586.4	38228.4	33676.9	37485.3	45874.1	36903.8	33358.3	42043.3	28771.6	33842.5	24309.9	24537.6
P14859;P14859-2;P14859-3;P14859-4;P14859-5;P14859-6	POU domain, class 2, transcription factor 1;Isoform 2 of POU domain, class 2, transcription factor 1;Isoform 3 of POU domain, class 2, transcription factor 1;Isoform 4 of POU domain, class 2, transcription factor 1;Isoform 5 of POU domain, class 2, transcription factor 1;Isoform 6 of POU domain, class 2, transcription factor 1	0	POU2F1	23102.4	32300.6	22783.9	10887.6	27014.2	12463.2	10868.6	16455.2	9473.24	13620	12555.5	20446.8	12551.3	12445.2	12548.1	20566.4	10588.6	11303.1	23673	16629.3
P14867	Gamma-aminobutyric acid receptor subunit alpha-1	0.00659472	GABRA1	92920.1	83824.7	70293.6	71988.2	78818.5	76628.3	59137.5	75740.4	53937.2	42756.4	79080.2	77186.9	75864.4	101602	65268.9	64177.8	94856	95227.9	70348	62507.3
P14868;P14868-2	Aspartate--tRNA ligase, cytoplasmic;Isoform 2 of Aspartate--tRNA ligase, cytoplasmic	0.00199336	DARS1	NaN	NaN	NaN	1349.68	NaN	1695.6	NaN	1781.87	2802.86	2410.13	4601.12	5704.5	NaN	2438.86	NaN	NaN	NaN	NaN	7297.61	6885.49
P14923	Junction plakoglobin	0	JUP	19967.2	20409.6	15448.4	16571.2	15003.9	14167.7	23956.6	24521.9	14344.7	14385.7	11043.4	10963.8	12256.9	13670.8	17330.8	17363.9	19351.1	19659.5	10677.6	12363.1
P15036	Protein C-ets-2	0.00318167	ETS2	20214.6	18939.3	13241.3	11223.5	20469	18217.9	14851.2	12197.1	26567.5	24078.5	23537.3	17708.8	9458.9	24361.6	22133.2	24848.7	31160.1	33441.6	12378.4	14617.5
P15144	Aminopeptidase N	0	ANPEP	94426.1	105820	90612.7	100531	84112.1	72231.1	102162	63351.4	69652	78701.7	108888	102998	208772	204258	103113	94398.8	112540	69716.6	60546.1	71613
P15151;P15151-2;P15151-3;P15151-4	Poliovirus receptor;Isoform Beta of Poliovirus receptor;Isoform Gamma of Poliovirus receptor;Isoform Delta of Poliovirus receptor	0.0016835	PVR	277.314	521.429	672.119	566.875	NaN	NaN	NaN	NaN	NaN	NaN	NaN	NaN	NaN	NaN	308.911	616.678	NaN	NaN	665.492	568.553
P15153	Ras-related C3 botulinum toxin substrate 2	0	RAC2	18443.4	21550.9	41450.1	44269.7	28350.8	33733.4	106340	99465.8	44660.1	42534.5	14269	13130.6	53199.7	48101.7	15484.7	19503.1	7713.43	6829.13	201301	242596
P15169	Carboxypeptidase N catalytic chain	0	CPN1	57795.3	62172.4	59094.9	58313.1	50654.3	50067.2	51294.4	56033.3	44785.5	43007.9	38356.5	38212	39233.6	44354.5	74073.2	78374.3	40287.9	41790	48163.9	38487
P15291;P15291-2	Beta-1,4-galactosyltransferase 1;Isoform Short of Beta-1,4-galactosyltransferase 1	0	B4GALT1	86954.9	95388	41131.3	47598.5	57282	54865.3	116674	116314	46768.6	40796	274046	286847	63880.8	60063.3	35950.9	39618.1	68116.5	74306.8	51498.5	46752.6
P15498;P15498-2	Proto-oncogene vav;Isoform 2 of Proto-oncogene vav	0	VAV1	106820	136546	122272	93878	92802.1	114540	116641	124502	99040.3	108901	111780	139110	161412	150293	120720	106897	137808	132489	163763	118562
P15529-8;P15529-9	Isoform M of Membrane cofactor protein;Isoform N of Membrane cofactor protein	0	CD46	10068.2	13514.8	26274.4	27986.3	33919.8	22286.7	10957.6	16211.5	26308.8	25296.3	9778.07	14164.3	26024.2	24233.5	3822.33	16522.2	6673.6	10391.6	12265.3	15659.9
P15621-2	Isoform 2 of Zinc finger protein 44	0	ZNF44	68212.8	58749.4	61190.3	65426.4	72013.4	81705.6	61363.5	66788.4	51200.9	58794.2	59709.1	52105.4	85110.4	92721.9	59436.2	69472.9	44529.7	40988.7	67834.2	72007.1
P15814	Immunoglobulin lambda-like polypeptide 1	0	IGLL1	25190.2	24012.2	18286.8	19618.6	10715.9	21433.4	24056.4	22033.3	11684.6	11393.5	18992.8	17980.3	24727.1	37051.7	6152.42	16423.9	30594.2	34082.4	19903.2	43261.2
P15822	Zinc finger protein 40	0	HIVEP1	776535	856476	568675	571164	660508	697900	674105	702852	640194	520720	772830	716045	692051	719352	632098	664334	721057	738344	727586	806850
P15907	Beta-galactoside alpha-2,6-sialyltransferase 1	0	ST6GAL1	15747.9	14021.3	13009.9	11673	11721.5	13473.1	12712.2	16516.1	11239.1	10778.6	9087.21	10652.2	12420.9	12444.3	14048.7	14173.1	11394.7	10652.5	10377.5	10727.6
P15924	Desmoplakin	0	DSP	268060	236345	211542	221113	213996	235397	221356	234179	254698	236408	242659	249303	218234	201689	264791	217050	279557	271985	219833	248785
P15941-10;P15941-14;P15941-6	Isoform F of Mucin-1;Isoform ZD of Mucin-1;Isoform 6 of Mucin-1	0.00432499	MUC1	600915	570644	481599	508421	257920	847818	609667	525418	515793	518830	648400	728979	458099	372491	789422	497396	398049	423292	419425	478296
P16050;P16050-2	Polyunsaturated fatty acid lipoxygenase ALOX15;Isoform 2 of Polyunsaturated fatty acid lipoxygenase ALOX15	0	ALOX15	31479.1	22672.5	23220.3	21938.1	25405.1	36530.6	37593.1	36093.3	15492.7	36285.6	41072.4	45795.5	11932.4	22069.5	41777.4	68932	55875.3	63936	10137.5	12995
P16070;P16070-17;P16070-5;P16070-6;P16070-7;P16070-8	CD44 antigen;Isoform 17 of CD44 antigen;Isoform 5 of CD44 antigen;Isoform 6 of CD44 antigen;Isoform 7 of CD44 antigen;Isoform 8 of CD44 antigen	0	CD44	107113	100974	102831	99668.3	99321.3	101751	110103	109320	87854.9	81899.5	56303.6	61734.1	90272	74673.1	98988	67234.7	105560	98792.9	109972	91891.4
P16109	P-selectin	0	SELP	33879.6	39742.9	23962.1	23069.4	30662.5	26032.6	34110.1	35817.6	24376.9	24662.6	30495.5	25302.9	23145.1	17099.6	10845.6	15495.9	30267.9	33489.7	23008	17372.7
P16112;P16112-2;P16112-3	Aggrecan core protein;Isoform 2 of Aggrecan core protein;Isoform 3 of Aggrecan core protein	0	ACAN	160205	146683	243658	247679	204022	194710	173116	180653	143329	142325	118187	117680	157909	168355	93038.3	112824	101637	99156.6	61464.4	58899.1
P16118;P16118-2	6-phosphofructo-2-kinase/fructose-2,6-bisphosphatase 1;Isoform 2 of 6-phosphofructo-2-kinase/fructose-2,6-bisphosphatase 1	0	PFKFB1	237171	186413	202503	210673	259565	289689	154439	147797	123653	165250	386114	401721	258388	338692	250587	420957	329520	282117	137637	286504
P16157-21	Isoform Br21 of Ankyrin-1	0	ANK1	70596.2	65300.7	114002	101157	92257.5	88507.8	94163	77257.4	112135	136225	154549	155927	94636.9	89758.9	81305.7	99513.5	106524	113908	92740	84086.6
P16401	Histone H1.5	0	H1-5	9167.87	9114.81	23375.6	22086.5	15019.8	13566.4	46912.5	36856.7	24058	20199.9	5928.26	NaN	10715.2	10605.5	NaN	NaN	NaN	NaN	96374.3	98775.3
P16402	Histone H1.3	0	H1-3	29551.4	26978.9	53127.6	71706.8	33798.4	32923.3	56140.8	52713.6	43364.7	56017	26355.7	21544.7	26930.5	32603.3	12727.5	17937.2	30984.9	23776.2	106674	91074.8
P16591	Tyrosine-protein kinase Fer	0	FER	157751	135554	128691	129467	143315	146695	114284	140853	119728	109117	236109	178241	224598	206517	199898	208536	192907	189687	174867	185235
P16615;P16615-2;P16615-3;P16615-4;P16615-5	Sarcoplasmic/endoplasmic reticulum calcium ATPase 2;Isoform 2 of Sarcoplasmic/endoplasmic reticulum calcium ATPase 2;Isoform 3 of Sarcoplasmic/endoplasmic reticulum calcium ATPase 2;Isoform 4 of Sarcoplasmic/endoplasmic reticulum calcium ATPase 2;Isoform 5 of Sarcoplasmic/endoplasmic reticulum calcium ATPase 2	0	ATP2A2	32890.6	28697.2	28891.5	28582.9	24948.7	30208.7	25292.5	23069.6	29442.6	25860.1	24613.3	29971.7	24900.5	24000.2	28098.2	34052.8	21779.9	22466.7	30575.2	25310.9
P16870;P16870-2	Carboxypeptidase E;Isoform 2 of Carboxypeptidase E	0.000700035	CPE	1.62914e+06	1.44561e+06	867388	1.37144e+06	1.96635e+06	2.40936e+06	1.69979e+06	1.10942e+06	1403143	1.08597e+06	2.21788e+06	2.5655e+06	1.51332e+06	1.91711e+06	2.88779e+06	1.57422e+06	2473774	2.42856e+06	1741964	2.22422e+06
P16871-2	Isoform 3 of Interleukin-7 receptor subunit alpha	0	IL7R	7074.3	5756.91	4066.45	5574.41	4687.24	4090.61	6174.17	7030.73	3803.77	5033.66	8827.23	4504.52	5886.35	4909.5	7340.6	4834.11	5161.22	6074.49	4267.66	4335.42
P16885	1-phosphatidylinositol 4,5-bisphosphate phosphodiesterase gamma-2	0	PLCG2	28563.2	22599	28187.8	28366.4	30809.9	25924.8	28772.6	29574.4	26617.4	27126.1	26472.9	21754.4	26616.2	28095.9	33744.2	27263.2	28500.8	24028.5	29476.1	20699.4
P17020	Zinc finger protein 16	0	ZNF16	641696	490761	326905	353388	339486	398326	479065	515353	491644	324241	359919	586772	360162	378255	302910	328838	451280	454519	484252	450715
P17035;P17035-2	Zinc finger protein 28;Isoform 2 of Zinc finger protein 28	0	ZNF28	28048.6	29156	23793.1	21691.2	21007.1	29090.5	29577.1	29269.1	18912.8	23643.4	34181.3	36722.4	39824.8	40288.5	60031.7	46749.9	58639.4	62679.8	33728.9	31467.9
P17036	Zinc finger protein 3	0	ZNF3	1.61341e+06	1.88691e+06	1.58157e+06	1.54578e+06	1.62031e+06	1.97337e+06	1.52309e+06	1.73997e+06	2.01988e+06	1.82446e+06	1.50645e+06	1.55383e+06	1.14756e+06	1385019	1.46536e+06	1.37844e+06	1.71628e+06	1.59366e+06	546476	566396
P17213	Bactericidal permeability-increasing protein	0	BPI	60931.7	60606	48578.6	51612.2	26176	21630.5	39455.7	40805.3	56493.9	59423.4	8083.05	8040.61	5144.85	4478.65	4167.81	2605.12	4898.72	6340.57	34449.8	34950.2
P17252	Protein kinase C alpha type	0	PRKCA	254864	251334	203416	225984	182053	233259	247123	339265	204574	145018	376963	383132	392967	374218	399844	374408	327753	347984	464726	428158
P17301	Integrin alpha-2	0	ITGA2	12644.3	14261	13913.5	14165.5	10718.8	11874.3	14658.7	14140	11759.4	12767	12368	11579.4	13320.6	13611.5	10720	10133	8986.26	9603.87	7431.47	10152.5
P17302	Gap junction alpha-1 protein	0	GJA1	2.76253e+06	3.18242e+06	2946180	2.08435e+06	3.51809e+06	3436608	2.63466e+06	2504931	2526779	2633814	2.93001e+06	2.97217e+06	2.85101e+06	3.00672e+06	3.97671e+06	4.17819e+06	3.1063e+06	3498796	2.7989e+06	2.76148e+06
P17542;P17542-2	T-cell acute lymphocytic leukemia protein 1;Isoform PP39-TAL1 of T-cell acute lymphocytic leukemia protein 1	0.00318167	TAL1	34507.3	43072.5	23366.5	NaN	40433.2	NaN	NaN	27751.7	25906	NaN	59022.4	39613.9	126012	101761	24741.4	25765.6	48345.6	55189.8	54185.6	55189
P17600	Synapsin-1	0.000355619	SYN1	113725	114333	89629.4	88637.9	109661	105224	84298.8	90170	103306	94310.2	101755	100170	78406.5	95938.5	62678.7	51578.7	93803.8	92262.7	71370.6	92323.2
P17655;P17655-2	Calpain-2 catalytic subunit;Isoform 2 of Calpain-2 catalytic subunit	0.00773119	CAPN2	2964.06	NaN	NaN	NaN	6236.83	8445.4	3612.98	3247.09	NaN	3177.47	NaN	NaN	4205.25	4598.93	3595.04	10158.4	4539.46	NaN	7790.15	7594.12
P17661	Desmin	0.00136939	DES	96157.5	88611.3	77530.5	82430.7	56570.7	62687.4	86527.4	97164.3	82822.9	72422.9	53406.1	16643.5	87929.6	64306.2	90699.8	85193	52485.1	55155.6	81898.5	82504
P17858	ATP-dependent 6-phosphofructokinase, liver type	0	PFKL	95638.7	107571	80954.7	81114.4	95648	100060	100627	100219	101284	100228	111505	113178	123501	113805	123354	110593	66131.7	67358.8	142085	155692
P17900	Ganglioside GM2 activator	0.00432499	GM2A	5897.39	5777.87	6461.42	7740	4451.49	5621.1	7756.95	6547.28	7785.4	7803.01	6350.64	6288.53	5876.55	5633.87	7502.82	6498.18	6211.38	6885.78	5586.84	6255.33
P17931	Galectin-3	0	LGALS3	63639.9	54902.6	62945.3	50366.7	69199.7	50028.8	33405.2	25762.3	56450.7	58484.7	53231	56442.8	38561.7	101062	40514.1	55769.6	50665.5	61260.6	106190	90191.3
P17936-2	Isoform 2 of Insulin-like growth factor-binding protein 3	0	IGFBP3	195150	197181	185750	174172	139584	135018	138942	136903	168791	168451	135237	131312	168061	181499	193477	170869	140645	127913	192611	174067
P17948	Vascular endothelial growth factor receptor 1	0	FLT1	72674.1	80776	67512.8	67729.8	67693.5	55347.8	53237.4	57877.6	60899.7	61168.3	60856.7	72861.2	61504.5	78904	60694.3	62387.2	67582.8	71869.8	99305.9	74307.2
P17980	26S proteasome regulatory subunit 6A	0	PSMC3	6502.84	NaN	4654.97	5278.24	4155.54	4532.03	6539.24	8124.87	NaN	4639.63	11502.3	11956.3	5693.53	6464.91	4736.07	3768.29	NaN	1196.07	9237.82	10408.5
P17987	T-complex protein 1 subunit alpha	0	TCP1	63836.3	58177.1	74619.8	72377.4	61349.8	58894.4	71851.2	74703.3	76015.9	76208.3	70968.9	79502.9	51820.4	52931.4	78080.2	40581.2	52774.9	58837.7	49717.1	48758.4
P18065	Insulin-like growth factor-binding protein 2	0	IGFBP2	26559.7	25780.5	23630.8	23129.4	6655.16	6420.03	20008.4	19160.2	27274.4	26799.2	7233.53	7754.72	20125.5	18043.8	34262.7	29779.4	12652.8	13836.3	21161.1	20539.8
P18206;P18206-2	Vinculin;Isoform 1 of Vinculin	0.000355619	VCL	32442	35120.8	29107.6	32105.2	37210.5	32214.4	29761.8	33727.8	29056.8	33683.9	36065.6	41619.1	36853	35201.2	43955	40989.8	46153.4	48114.5	30295.6	37582.6
P18428	Lipopolysaccharide-binding protein	0	LBP	2.99384e+06	2.94142e+06	2.49853e+06	2436587	3.13232e+06	3.14054e+06	3.20305e+06	3356166	2.67892e+06	2.77365e+06	3.87776e+06	4075648	2.35792e+06	2.47633e+06	2732370	2.44017e+06	3.79393e+06	3615424	4498318	4621509
P18583;P18583-7;P18583-9	Protein SON;Isoform G of Protein SON;Isoform I of Protein SON	0	SON	278249	258184	209905	205883	267299	258810	257892	252067	223708	209904	319093	274172	270713	297613	301867	257704	327595	301340	349943	299220
P18621;P18621-2;P18621-3	60S ribosomal protein L17;Isoform 2 of 60S ribosomal protein L17;Isoform 3 of 60S ribosomal protein L17	0	RPL17	98431.6	101893	63131	64941	151284	139922	62354.1	27515.9	66906.5	70006.1	163080	163214	123517	4493.92	94828.7	91296.6	189710	188217	98776.5	93119.3
P18627	Lymphocyte activation gene 3 protein	0.00406123	LAG3	NaN	2368.28	4392.58	3932.4	4307.87	11988	NaN	NaN	NaN	NaN	NaN	10236.2	5591.64	7844.05	NaN	16140.2	5582.4	11227.1	17883	10426.7
P18827	Syndecan-1	0	SDC1	205666	153503	103437	83065.4	178393	142418	137624	126230	93451	82034.4	169938	200367	163241	195774	189963	166762	302502	309978	263039	287842
P19013	Keratin, type II cytoskeletal 4	0.000700035	KRT4	41872.4	41038.8	38851	44109.9	28160.9	24586.6	41918.6	33270.8	34247.6	35373.6	16364.4	23731.9	25885.4	25518.6	18540.4	19545.8	28325.8	28608.8	21201.6	12558.8
P19021-5	Isoform 5 of Peptidyl-glycine alpha-amidating monooxygenase	0	PAM	46648.7	49484.5	40014.3	38296.5	46836.4	40619.2	41061.9	43982.9	35968.6	35831.8	26812.3	28860.3	39596.5	37108	36479.4	43463.7	41191.1	41362.9	40171.4	34217.5
P19022;P19022-2	Cadherin-2;Isoform 2 of Cadherin-2	0	CDH2	64080.1	84558.4	55859.3	51971.3	60089.7	55149.8	76770.9	78016.3	63977.6	34874.1	57364.3	76068.2	78959.7	75039.8	80221.9	50318.1	56919.6	52647.4	40539.3	42350.4
P19320	Vascular cell adhesion protein 1	0	VCAM1	222261	231787	200504	199411	154638	157771	208272	215282	183548	187537	149606	162869	167563	166088	203548	161950	169890	170590	300582	284319
P19338	Nucleolin	0.0016835	NCL	21820.7	14306.1	22394.4	20765.6	25562.5	23816	19154	22028.3	30901.4	24471	19417.9	19803.2	25465.5	28966.1	21377.8	19352.7	28196.9	25766.1	19396.4	17472.6
P19622	Homeobox protein engrailed-2	0.000355619	EN2	17983.4	19186.5	17113.9	16566.1	18548.4	20852.9	18243.3	19688.4	17717	17745.7	14255.6	17718.5	17003	16272.4	12112.9	16093.4	14135.4	14643.4	17879.2	17242.7
P19652	Alpha-1-acid glycoprotein 2	0	ORM2	145906	169126	128850	129306	152473	150482	161071	161332	204840	210656	355960	336571	238971	252198	297503	274187	229659	228196	344727	325949
P19823	Inter-alpha-trypsin inhibitor heavy chain H2	0	ITIH2	12374777	12450315	12265988	12292218	9663737	9385619	8478725	8380934	10974701	10957035	8527136	8524501	12128768	12409593	12129107	11471529	11934994	12008141	9360977	9193654
P19827	Inter-alpha-trypsin inhibitor heavy chain H1	0	ITIH1	7689230	7.43726e+06	8469143	8694449	7.13549e+06	6909818	8852290	8863041	7.68211e+06	7889139	6772246	6.65584e+06	7.44105e+06	7331976	7641452	7.55247e+06	8612122	8876024	6469319	6.36974e+06
P19838;P19838-2;P19838-3	Nuclear factor NF-kappa-B p105 subunit;Isoform 2 of Nuclear factor NF-kappa-B p105 subunit;Isoform 3 of Nuclear factor NF-kappa-B p105 subunit	0	NFKB1	17657.8	19253	15420.1	8233.75	19481.2	22978.3	20479.3	15871.1	24029.4	19928.5	24516.8	17202.2	18271.9	15552.9	13596.3	22045.3	17641.5	19833	17227	16948.6
P19878	Neutrophil cytosol factor 2	0	NCF2	74465.3	72509.8	62889.2	66855.1	77339.6	68903.5	73158.3	67491.6	62974.8	67077.2	80738	81740.3	79411.5	96506.4	86658.9	81856.1	100536	96656.7	83870.8	87817.6
P19883;P19883-2	Follistatin;Isoform 2 of Follistatin	0	FST	89955.3	63798.9	53608.6	58185.3	48883.2	44424.3	87267.5	97663.4	39677	64581.9	90547.4	67755.8	91060.4	65427.9	71882.7	94081.7	67632	44643.3	45899.2	71816.3
P19971	Thymidine phosphorylase	0	TYMP	29470.7	29430.3	29725.9	24529.3	18072.4	16783.4	24605.5	30216.4	26704.1	19473.4	21690.4	31677.5	23866.2	31790.5	27056.6	28406.9	25747	28378.9	38588.7	26817
P20023-3;P20023-4	Isoform C of Complement receptor type 2;Isoform D of Complement receptor type 2	0	CR2	695486	701212	709282	717094	816071	822943	832536	788412	758773	783286	674353	665369	683818	567054	418839	550777	790811	805108	676786	671604
P20160	Azurocidin	0	AZU1	130416	132505	211091	229646	88535.5	102705	161236	171596	97600.1	103066	59932.2	60855.3	24536.8	26282.1	24129.9	23730.7	27110.7	20035	73047.8	66408.7
P20340;P20340-2;P20340-3;Q9NRW1	Ras-related protein Rab-6A;Isoform 2 of Ras-related protein Rab-6A;Isoform 3 of Ras-related protein Rab-6A;Ras-related protein Rab-6B	0.00261267	RAB6A;RAB6A;RAB6A;RAB6B	3326.5	3805.93	4574.75	8818.2	5864.8	4737.39	6594.69	NaN	7770.77	10371.2	19137	18011.3	4499.6	3995.94	6135.1	3442.89	6792.14	NaN	10382.6	11992.1
P20585	DNA mismatch repair protein Msh3	0	MSH3	194977	208147	200522	207875	249222	256844	215402	198129	190128	174857	207768	189846	209224	214332	172558	212143	287429	274050	225390	248999
P20594	Atrial natriuretic peptide receptor 2	0	NPR2	337682	290500	307261	314126	317717	323226	303092	317339	264952	298986	306081	320405	373409	386736	308544	320220	315410	310975	319886	288410
P20618	Proteasome subunit beta type-1	0	PSMB1	23011.2	19299.8	14537.5	14777.9	23024.7	24859.3	16596.7	17337.3	8811.86	14215.9	25750.3	23356.9	25701.2	21187.9	19611.9	23491.5	24962.5	28363.4	22876.6	25746.9
P20742	Pregnancy zone protein	0	PZP	8609702	8933041	507593	521518	13208292	13082199	2.48909e+06	2.58331e+06	378425	359694	1.2404e+06	1.226e+06	680483	652067	1.18043e+06	1132826	1.46748e+06	1.365e+06	1.52112e+06	1.51114e+06
P20774	Mimecan	0.00318167	OGN	13300.7	14725.3	9318.71	10020.7	12185.6	11126	9457.71	9822.41	11829.5	16835.4	16224.1	11566.7	12154.1	11778.5	5978.61	10815.7	9878.99	10697.9	12197.2	11775.4
P20794-2	Isoform 2 of Serine/threonine-protein kinase MAK	0	MAK	344055	380573	367151	369909	375024	407023	380721	383006	376069	377350	333944	376865	448281	424830	313148	345177	332559	321120	424931	405992
P20807;P20807-3	Calpain-3;Isoform III of Calpain-3	0.000700035	CAPN3	130103	112832	118262	120981	137059	136325	82814.4	95041.9	108957	112410	129157	138695	109311	96764	135523	147913	122209	125984	122935	97966.9
P20851;P20851-2	C4b-binding protein beta chain;Isoform 2 of C4b-binding protein beta chain	0	C4BPB	541194	548981	727572	759004	634436	660009	823838	877195	777086	763258	703798	699005	923294	927410	922201	842637	833338	827127	936158	906645
P20930	Filaggrin	0	FLG	61675.6	78275.2	68416.1	67282.6	69968.4	82239.4	64387.5	69299.4	66177.8	60286.6	62546.6	66443	62558	63093.9	64522.9	70087.5	52822	55679.4	64308.3	68124.5
P21281	V-type proton ATPase subunit B, brain isoform	0.00940623	ATP6V1B2	NaN	NaN	NaN	NaN	NaN	NaN	NaN	NaN	NaN	NaN	NaN	NaN	NaN	NaN	NaN	NaN	NaN	NaN	7826.42	8074.22
P21333;P21333-2	Filamin-A;Isoform 2 of Filamin-A	0	FLNA	182477	166641	194090	203183	227135	175306	193308	181046	180132	196988	182637	220908	222101	190365	212143	195603	191205	201547	235026	285580
P21359;P21359-2;P21359-6	Neurofibromin;Isoform I of Neurofibromin;Isoform 6 of Neurofibromin	0	NF1	5.05034e+06	5201214	4.27577e+06	4.05488e+06	4.65262e+06	4353040	4926624	4794759	4304273	4.38993e+06	4473102	5.36855e+06	4.65259e+06	5139612	4.85684e+06	5528049	5325654	6.24291e+06	6.12718e+06	5983336
P21399	Cytoplasmic aconitate hydratase	0	ACO1	28434.6	28181	17737.4	18843.7	28272.7	27310.8	23986.6	25310.2	22172.9	21373.8	26078.4	25337.5	15152.9	16665.5	20657.6	19810.4	13000.1	13204.4	12436.4	10678.3
P21439;P21439-2	Phosphatidylcholine translocator ABCB4;Isoform 2 of Phosphatidylcholine translocator ABCB4	0.000355619	ABCB4	20188.2	23171.8	18176.4	20971	28054.5	27740.4	23632.4	25617.3	23137.9	17703.7	41470.1	31827.7	27264	31672.6	26134.7	36663.7	27215.4	34496	31173.4	31785.1
P21589-2	Isoform 2 of 5'-nucleotidase	0	NT5E	28049.4	29356.5	25876.3	32367.4	25293.5	37751.6	25557.6	29126.7	19569.7	29725.2	27137.9	22651.6	66988	66554	28388.1	23179.2	25609	16781.7	18056.7	NaN
P21673	Diamine acetyltransferase 1	0.00884173	SAT1	NaN	172220	171361	178327	111078	NaN	NaN	96386.7	117643	127661	132429	17243.1	128395	15950.6	59433.1	59039.7	33215.2	35346.5	46629.2	43920.5
P21675-7;P21675-9	Isoform 2d of Transcription initiation factor TFIID subunit 1;Isoform 2g of Transcription initiation factor TFIID subunit 1	0	TAF1	33600.7	34639.8	37195.3	32750.7	37800.1	48683.3	29705	33631.3	33666.7	37679.3	29074.9	30228.2	31739.9	39407.4	28489.9	34929.9	23094.8	22180.9	34412.8	33301.6
P21810	Biglycan	0	BGN	11554.9	11891	15816.6	14360.5	17531.8	15442.3	14988.8	16855.2	13902	13899.8	16395.4	13280	13592.2	11274	15502.9	13397.2	16830.2	16739.6	16251.3	21396.8
P21817;P21817-2	Ryanodine receptor 1;Isoform 2 of Ryanodine receptor 1	0	RYR1	134742	109725	114516	116230	138237	132709	120349	114472	126769	118626	129189	130314	137987	136282	137920	114391	126936	136177	135141	145146
P21854	B-cell differentiation antigen CD72	0	CD72	88667.9	90016.2	67100.3	63764.1	86051.3	93729.4	96059.7	93547.9	37686.9	32122.8	122632	127051	170019	192010	148920	141898	178137	169082	90374.7	86206.6
P21980;P21980-2	Protein-glutamine gamma-glutamyltransferase 2;Isoform 2 of Protein-glutamine gamma-glutamyltransferase 2	0.00406123	TGM2	NaN	NaN	893.13	922.882	NaN	961.843	781.753	NaN	1568.03	1455.83	NaN	NaN	1227.92	894.194	870.823	NaN	NaN	NaN	1038.56	1493.17
P22061;P22061-2	Protein-L-isoaspartate(D-aspartate) O-methyltransferase;Isoform 2 of Protein-L-isoaspartate(D-aspartate) O-methyltransferase	0.00608272	PCMT1	NaN	NaN	NaN	2162.51	NaN	1397.45	2484.43	2496.71	1755.87	NaN	11584.8	12691.2	NaN	NaN	NaN	NaN	NaN	NaN	3414.74	5203.57
P22105;P22105-1;P22105-4	Tenascin-X;Isoform 3 of Tenascin-X;Isoform 5 of Tenascin-X	0	TNXB	352351	363398	511622	490358	433074	404255	526017	540170	367988	364609	318426	320113	415842	406149	490752	479345	345494	336943	355679	375882
P22309;P22309-2	UDP-glucuronosyltransferase 1A1;Isoform 2 of UDP-glucuronosyltransferase 1A1	0	UGT1A1	19812.6	27898.3	33898.3	32969.2	17113.5	15342.5	14750.3	15080	20108.9	20168.1	4672.8	4534.6	5088.5	29876.1	29686.9	9346.85	17294.3	18201.6	27862.4	28839.6
P22352	Glutathione peroxidase 3	0	GPX3	2.64814e+06	2.52393e+06	2698763	2767634	2.43002e+06	2271754	1.63796e+06	1.60665e+06	2.21077e+06	2.22699e+06	2.0494e+06	2.17552e+06	3.08442e+06	3.23632e+06	3.35891e+06	3.13478e+06	2.61748e+06	2.64192e+06	2684954	2.62839e+06
P22413	Ectonucleotide pyrophosphatase/phosphodiesterase family member 1	0	ENPP1	58791.2	43404.6	114500	121620	53268.2	102795	34737.2	55582.2	59210.9	35415.2	47450.4	64242.9	168104	100730	60287	29860.3	34836.3	32714.4	24083.4	40543.9
P22415;P22415-2	Upstream stimulatory factor 1;Isoform 2 of Upstream stimulatory factor 1	0.00406123	USF1	32399.9	34224.2	30479.3	29542.5	29166.3	20919.2	40330.3	37990.3	35210.5	39490.1	53006.2	55770.6	59222.1	59670.4	39511.9	39511.2	24320.5	27708.4	40073.5	32869.5
P22532;P35325	Small proline-rich protein 2D;Small proline-rich protein 2B	0	SPRR2D;SPRR2B	15641.6	15765.7	14650.9	14527.7	11729	11801.8	11899.7	11546.1	9811.28	10881.3	7667.22	7668.31	850.679	1021.96	1705.99	1845.35	15722.6	16289.4	2939.62	1624.77
P22680	Cytochrome P450 7A1	0.00608272	CYP7A1	78631.5	68382.6	54995	57636.4	80270.5	60029.9	59370.2	58229.8	63714.6	75026.6	65506.7	56357.6	49917.8	53868.3	57111.1	56985	55318.6	58140	56423.7	60429.8
P22692	Insulin-like growth factor-binding protein 4	0	IGFBP4	62774.3	59001	23908.1	25268.4	49035.7	50154.7	33120.3	33977.7	23167.3	22853.6	26486.4	23921.1	23341.7	19987.6	21699.5	29592.2	35672.5	38158.9	51433.6	52262.7
P22735	Protein-glutamine gamma-glutamyltransferase K	0	TGM1	18242.8	16332.7	14398.9	16894.3	22032.1	19643.6	16172.6	19363.1	9780.91	16164.1	23027.9	14327.8	12006.6	25898.3	21238.2	21585.1	23360.2	28220.3	15001.3	14662.5
P22792	Carboxypeptidase N subunit 2	0	CPN2	150876	138161	371745	377908	461155	457089	433764	428117	254566	233285	252690	270121	471931	496229	339423	335593	599250	645182	327994	320106
P22794-2	Isoform 2 of Protein EVI2A	0	EVI2A	28332.2	17233.2	45656.1	51395.4	39168.9	32171.9	33139.5	52110.2	18459.5	42714.9	35469.7	15927.4	44102.4	33640.5	10879.8	41443.9	33248.2	31696.4	23021.6	42857.2
P22891;P22891-2	Vitamin K-dependent protein Z;Isoform 2 of Vitamin K-dependent protein Z	0	PROZ	910270	898965	843301	826805	1.49131e+06	1.46385e+06	553015	534776	1.13477e+06	1.08973e+06	563063	537067	664822	694184	428488	481638	411193	422263	315492	304568
P22897	Macrophage mannose receptor 1	0	MRC1	78743.3	82213.6	67101.5	53187	60463.6	65299.7	87527.4	87949.2	55673.5	57543.8	49976.3	46902.6	77124.7	63849.3	46793	60134.3	42530.7	72700.4	53377	60218.5
P23083	Immunoglobulin heavy variable 1-2	0	IGHV1-2	205667	217033	210721	219640	177278	157486	158279	217282	201596	171994	82887.2	77318.9	281633	249608	170170	161152	186586	174342	202803	189789
P23142	Fibulin-1	0	FBLN1	10824067	10611193	8002766	7785542	6644038	6.71893e+06	9068925	8916735	5944319	5935270	3.47852e+06	3.509e+06	5.43748e+06	5.46505e+06	6647437	6330001	7.30283e+06	7.30349e+06	3.66952e+06	3.74303e+06
P23142-4	Isoform C of Fibulin-1	0	FBLN1	2.74493e+06	2.76067e+06	1590190	1.62311e+06	1.32201e+06	1.37633e+06	1.76366e+06	1.88745e+06	1.24414e+06	1.08347e+06	903504	880200	1.70751e+06	1.58894e+06	1.2028e+06	1.24261e+06	1.04512e+06	839943	780921	817822
P23280	Carbonic anhydrase 6	0.000355619	CA6	52789.8	54267.4	52365.2	42339.3	54884.2	62480.4	106768	94680.9	52341.2	52603.1	44133.9	59910.3	72819.2	81407.6	83185.2	89378	62508.5	52470.8	113767	44502.1
P23297	Protein S100-A1	0	S100A1	81954.7	90763.1	67843.9	60370.2	64536.9	52905.1	66334.7	49179.4	363562	32250.1	55046.2	46131	44270.1	59229.8	50885.9	8547.85	39350.2	29777.3	73132	75386.2
P23327	Sarcoplasmic reticulum histidine-rich calcium-binding protein	0	HRC	52166.8	55627.7	55829.3	55923.8	38343.9	58815.9	50014.7	54432.1	64385.4	49193.6	44072.2	46398.5	46279.4	53674.5	42725.2	60128.6	53352.8	60280.7	22195.9	41411
P23368	NAD-dependent malic enzyme, mitochondrial	0	ME2	9394.15	9071.08	8419.77	7391.37	9715.78	10954.3	11393.1	9535.68	7955.52	8333.85	23237.7	25511.7	10606.1	11427	9638.4	13388.4	20610.3	19195.3	4951.53	11402.5
P23381;P23381-2	Tryptophan--tRNA ligase, cytoplasmic;Isoform 2 of Tryptophan--tRNA ligase, cytoplasmic	0.00432499	WARS1	NaN	998.16	2370.83	1516.59	1456.02	NaN	2453.89	2389.31	1596.01	1871.21	3313.08	3435.99	2985.47	3696.55	5245.67	6759.3	2933.08	4489.11	4748.37	4390.17
P23396	40S ribosomal protein S3	0.000355619	RPS3	2954.72	2795.68	5362.57	2979.35	2877.87	3307.15	4838.98	4944.94	3911.68	4321.27	NaN	NaN	3594.49	7630.31	6877.11	4924.1	NaN	NaN	16872.7	15876.3
P23468;P23468-2	Receptor-type tyrosine-protein phosphatase delta;Isoform 2 of Receptor-type tyrosine-protein phosphatase delta	0	PTPRD	35510.6	37434.4	42945.3	36920.9	42276.6	46349.6	44927.8	40673	30833	36444.1	38410.4	37638.7	42314.6	42405.2	42680.4	39402.6	32517	33307.9	34314.2	39011.1
P23469-3	Isoform 3 of Receptor-type tyrosine-protein phosphatase epsilon	0	PTPRE	24603.5	31106.3	33727.5	25161.6	21816.1	32647.1	20155.6	18230.4	31981.1	33725.5	18454.9	21201	24423.4	16702	23660.5	22503.5	21497.9	15798.2	19784.8	24475.9
P23470	Receptor-type tyrosine-protein phosphatase gamma	0	PTPRG	368251	413579	513312	421551	671570	666625	414111	356886	600963	408910	474862	495361	563958	495162	723188	659043	654186	564593	417528	596887
P23471;P23471-2;P23471-3	Receptor-type tyrosine-protein phosphatase zeta;Isoform 2 of Receptor-type tyrosine-protein phosphatase zeta;Isoform 3 of Receptor-type tyrosine-protein phosphatase zeta	0	PTPRZ1	97948.1	113784	155745	116954	79120.3	116275	110605	108706	88915.4	86448	128094	93923	174976	210565	98064	98461.7	91796.2	85015.5	49106.8	62568.8
P23528	Cofilin-1	0	CFL1	8136.16	9018.88	17725.8	16473.3	10971.3	17482.1	19135	19634.9	22381.6	18070.7	29083.7	27321.9	25143.1	27382.2	20167.2	23562.7	9020.4	8756.51	87367	92040.5
P23560-4	Isoform 4 of Brain-derived neurotrophic factor	0	BDNF	16015	13969.3	22683.4	21603.4	21682.2	27212.2	25584.7	23267.1	30574.5	33685.6	23094.4	20482	20159.2	26546.1	17131.8	21268.3	24145	25413.8	23466	23877.8
P23743	Diacylglycerol kinase alpha	0.000355619	DGKA	70317.9	71143.3	92646.1	77725.6	78223.5	91211	72304.2	72163.9	57647.9	58064.6	103102	83446.6	59538	74510	61539.8	85894.5	75931	58977.7	57885.7	51238.1
P23942	Peripherin-2	0	PRPH2	54704.9	51333.2	43882.7	46960.4	57130.9	56992.1	54406.7	54265.8	41172.1	45102.2	36984.8	47502.6	47961.1	46184.3	49424.5	59173.6	64646.3	70361.6	66816	62661.6
P23945;P23945-3;P23945-4	Follicle-stimulating hormone receptor;Isoform 3 of Follicle-stimulating hormone receptor;Isoform 4 of Follicle-stimulating hormone receptor	0	FSHR	348697	424588	356016	258035	381197	428630	549739	207268	147313	158891	838034	918851	552147	274848	414452	880146	826597	482810	928127	786631
P24158	Myeloblastin	0	PRTN3	28501.5	25581.3	26050.7	23970.9	23245.6	22123.7	27792.4	25711.7	30108.4	30097.7	19970.5	19960.5	15593.6	14930.4	11856.9	10097.8	15692.6	20093.8	13622.4	13166.4
P24387	Corticotropin-releasing factor-binding protein	0	CRHBP	25195.6	26427.6	38255.6	37073.1	30688.9	34983.4	35547.9	33782	22368.1	24386.3	32565.7	33202.5	31758.2	31690.3	28782.9	34844.6	38805.1	40251.3	32430.5	31042.3
P24468	COUP transcription factor 2	0	NR2F2	23945.3	20797.7	36569.4	26156.5	17541.8	19842.9	30231.3	23453.3	30947.8	26185.4	20120.9	20993.8	20371.9	20401.2	25023.2	21191.9	19092.5	21553.1	25765	17202.4
P24592	Insulin-like growth factor-binding protein 6	0	IGFBP6	7552.57	9134.65	9941.35	9274.59	4201.95	5601.67	10410.6	9606.75	9454.4	9064.04	7110.05	4975.45	8580.89	7256.51	9223.25	10826.1	11336.5	11552.4	10596	9778.5
P24593	Insulin-like growth factor-binding protein 5	0	IGFBP5	52945.5	50622.7	49297	43823.8	55492.7	52513.1	51574	48410	35641.4	35214.7	35502.6	37324.7	42149.3	37375.4	23390.9	21438.1	34027.2	35879.2	37156.6	40652.8
P24821-4	Isoform 4 of Tenascin	0	TNC	64771.2	62116.1	92465.2	93049	103677	99715	119848	116449	61769.2	58859.9	49917.6	47552.1	60828.1	60748.4	79181.9	80541.2	68684.8	69201.3	44862	42513.4
P25024	C-X-C chemokine receptor type 1	0.00318167	CXCR1	119917	469644	57356.1	97908.5	10811.4	1.12259e+06	198684	200869	1.14742e+06	1.28327e+06	59516.3	218755	646864	2.90718e+06	951946	51534.5	2.42016e+06	2044704	1.78187e+06	2.29531e+06
P25311	Zinc-alpha-2-glycoprotein	0	AZGP1	78492.7	77948.5	52289.7	52364.8	62095.9	62169.8	83058.8	79128.4	142546	133979	69545.2	59909.4	77823.3	69521.6	157592	146079	72144.2	75598.2	95353.9	98202.7
P25398	40S ribosomal protein S12	0.00634058	RPS12	19539.3	17690.2	7592.88	7248.38	10560.1	9936.61	6825.4	7574.72	9870.89	8799.78	5950.56	2948.24	7412.86	8165.37	4462.61	7384.87	NaN	9090.24	12249.6	11618.6
P25490	Transcriptional repressor protein YY1	0	YY1	19369.6	34386.7	25504.6	28575.5	31288.4	26711.7	33262.7	29013.1	16845.6	30018	43442.5	44583.1	37007.9	48880.5	12479.5	32419.9	30657	22665.6	36332.6	29588.8
P25786;P25786-2	Proteasome subunit alpha type-1;Isoform Long of Proteasome subunit alpha type-1	0	PSMA1	6785.45	7864.19	6511.2	5767.38	8937.08	10621.6	8225.9	8726.76	4624.31	4648.67	12005.2	10605.3	9443.55	9509.97	9357.36	10464.3	10524.6	10702.2	12996.1	13496.8
P25787	Proteasome subunit alpha type-2	0	PSMA2	861876	851860	725658	818997	854253	1.03198e+06	534404	740765	423087	502324	692983	753322	799647	800905	754916	822837	818541	989679	1.00324e+06	1.09585e+06
P25788;P25788-2	Proteasome subunit alpha type-3;Isoform 2 of Proteasome subunit alpha type-3	0.000355619	PSMA3	25244	29951.2	21887.5	21760	30643.4	23319.3	27875.6	20267.1	15098.8	24259.2	37743.1	53357.2	20347.2	12894.5	39544.9	11820.8	15878.9	28467.1	17646.4	17797.1
P25815	Protein S100-P	0	S100P	8368.43	5954.28	8083.2	13231.3	15356.2	20138.8	47673.7	47425.8	8181.12	8777.5	1474.99	4686	4388.48	7127.63	9960.76	4123.67	9713.23	8511.53	193035	216844
P26012	Integrin beta-8	0	ITGB8	25562.7	31577.6	22455.1	61840.9	21695.7	20070.5	18682.7	18195	23392.5	19204.1	33382.8	37319	47674	26394.1	36948.1	27269.7	29196.5	20408.2	28865.2	28736.5
P26022	Pentraxin-related protein PTX3	0	PTX3	274617	282470	249146	237203	205872	236410	186286	184325	211882	193930	165579	189822	223265	187927	217756	213891	223939	184279	301620	289247
P26038	Moesin	0	MSN	17463.2	5411.24	13800.2	23812.1	24146.2	38118.6	33184.4	27771.1	19654.4	22430.6	20860.5	20341.5	28643.9	25744.7	18332.3	23635.9	56284.7	22714	55797.9	72530
P26045	Tyrosine-protein phosphatase non-receptor type 3	0	PTPN3	242203	236598	265127	271388	246159	294496	266874	275570	245635	201969	248182	260903	303850	287441	245321	231585	263155	249863	264754	272516
P26447	Protein S100-A4	0	S100A4	30000.4	29137.6	32743.3	33167.8	42117.7	40641.2	37070.6	31867.2	28579.1	28036.7	48360	43356.5	42493.3	44828.8	41288.3	46649.8	44283.6	49003.4	54182.8	49171.7
P26572	Alpha-1,3-mannosyl-glycoprotein 2-beta-N-acetylglucosaminyltransferase	0	MGAT1	18114.9	19200.9	20167.3	19591	18201.2	21356.7	19481.7	22475.8	15817.1	15183.2	33263	30491.4	12646.1	16115.8	16459.2	17574.8	20576.9	22393.7	29285.7	27060.9
P26583	High mobility group protein B2	0.00229961	HMGB2	25344.4	23738.7	28104.2	28184.2	31290.8	22826	49800.8	38611.9	47587.1	51251.2	23673.2	33259.5	35494.7	33314.5	22705.1	22064.2	33190.8	21474.3	51442.3	49529.5
P26599;P26599-2;P26599-3	Polypyrimidine tract-binding protein 1;Isoform 2 of Polypyrimidine tract-binding protein 1;Isoform 3 of Polypyrimidine tract-binding protein 1	0	PTBP1	11070.9	13279.1	11600.3	10753.9	15013.6	9484.87	12804.8	11685.7	12680.8	10474.6	11239.3	10851.5	12440.8	13990.5	13726.4	12545.9	13562.5	12796.6	9188.22	10057.4
P26641	Elongation factor 1-gamma	0	EEF1G	100429	103637	97030.6	106156	79714.4	71438	105889	114218	96976.1	111865	95342.8	39812.3	72989.5	84784.3	42680	67374.5	64713	72707.7	92283.2	93055.5
P26927	Hepatocyte growth factor-like protein	0	MST1	397666	404857	469971	483466	656042	622206	447555	448595	402054	391714	762093	826473	594275	540713	479135	522997	385026	382555	383950	417435
P27169	Serum paraoxonase/arylesterase 1	0	PON1	5.95383e+06	6060415	10529292	10093400	7.60034e+06	7.89192e+06	7.98375e+06	7.20462e+06	12577492	12440273	7393994	7.48904e+06	9852016	10007632	9006662	7.70067e+06	7.80635e+06	8.03362e+06	8.12716e+06	8.24723e+06
P27348	14-3-3 protein theta	0	YWHAQ	21646.3	13650.6	21365.1	19526.6	22919.1	22646.5	27032	30344.2	21575.8	22093.6	27600.2	29666.9	28985.8	20002	27933.7	24364.8	23181.2	23847.5	37872.5	41889.2
P27487	Dipeptidyl peptidase 4	0.000355619	DPP4	26843.7	24988.2	32897.9	28253.7	27766.3	29635.2	24996.9	27633.6	26125	26514.5	27659.1	26033.5	38433.2	37844.3	29471.4	25995.9	14219.8	24209.2	21043.8	22151.8
P27708	CAD protein	0	CAD	454317	435019	420994	414275	530779	542328	441351	481590	453040	410111	572619	541727	482429	441195	483673	448044	440882	482483	602490	599358
P27797	Calreticulin	0	CALR	34826	33387.4	39180.7	41634.4	43759.6	42793.1	32747.6	30650.6	34790.9	36464.1	35563.9	34284.6	31250.5	32193.7	42315.4	43610.9	59887	60090.6	44563	45175
P27816-6	Isoform 6 of Microtubule-associated protein 4	0	MAP4	313972	311736	303240	340885	332173	342712	327208	365316	333458	324417	323742	326164	364242	356229	342457	358485	308705	327813	348299	353733
P27824-2	Isoform 2 of Calnexin	0	CANX	192402	166592	188056	153453	273488	261258	142200	136800	130458	212580	190231	178144	256355	238927	188016	218950	288956	285997	202085	217220
P27918	Properdin	0	CFP	629499	608015	871657	895711	698894	691479	825173	831674	888630	926169	1.23604e+06	1226247	842488	869511	956739	961407	942216	979599	1582651	1.4952e+06
P28062	Proteasome subunit beta type-8	0	PSMB8	39543.3	26731.9	35763.7	43102.1	50659.7	47393.4	37613.3	34761.4	29928.5	22313.5	52875.3	45362.6	55448.2	50432.9	39925.6	45381.2	69594.3	64938.1	36275.4	33746.4
P28065;P28065-2	Proteasome subunit beta type-9;Isoform LMP2.S of Proteasome subunit beta type-9	0	PSMB9	64452.1	69660.3	55301.2	44142.6	70855.4	65738.2	63415.8	59477.6	73818.6	82621.6	80878.6	76490.1	92595.5	90524	128735	100884	71182.2	67076.4	117304	146245
P28066	Proteasome subunit alpha type-5	0	PSMA5	29746.8	34905.7	36179.7	30034	49830.4	33701.5	26528.2	29861.7	21336.1	27281.5	51796.4	55602.4	50256	43940.9	35718.5	53024.1	39338.2	33720.7	75758.5	55734.9
P28068	HLA class II histocompatibility antigen, DM beta chain	0	HLA-DMB	1.22439e+06	1.42104e+06	798193	403416	971595	878885	635832	852215	740403	798687	177502	268402	718404	1.65023e+06	824251	780844	611657	948571	1.16421e+06	1.22953e+06
P28070	Proteasome subunit beta type-4	0	PSMB4	14495.4	15799	17716	14642.6	16870.4	17826.3	12005.8	13808.1	9572.27	14349.6	15683.4	15325.9	15123.7	15251.3	17135.7	14122.7	14210.6	14216.4	18495.3	17313
P28074	Proteasome subunit beta type-5	0.00659472	PSMB5	NaN	NaN	1305.15	NaN	NaN	NaN	NaN	NaN	NaN	316.912	NaN	NaN	856.954	291.997	NaN	NaN	NaN	NaN	NaN	NaN
P28074-2	Isoform 2 of Proteasome subunit beta type-5	0	PSMB5	59156.7	58026.1	67272.9	61339.5	69110.7	65578.1	56657.2	59147.9	47681.7	39057.4	65821.7	62179.9	59096.4	55007.4	63719.3	65897.1	59333	57124	67315.1	68795.7
P28290;P28290-3	Protein ITPRID2;Isoform 3 of Protein ITPRID2	0	ITPRID2	100594	97056.4	86770.3	115823	106122	93535.3	94656.1	89008.7	89429.6	83478.5	104703	96106.2	111071	94162.8	86847.5	113924	121995	123340	103853	111457
P28329	Choline O-acetyltransferase	0	CHAT	13748.7	21103.9	14200.8	14381.6	13939.3	9004.41	9263.6	13177.8	12122.3	15910.4	12864	13745.9	23781.2	17251.9	9650.76	10100.1	9366.25	11269.2	8525.98	6865.34
P28340	DNA polymerase delta catalytic subunit	0	POLD1	33470.5	47921.9	34052.5	31676.5	43147.2	34775.2	33807.4	45507.3	34283.2	37439.5	53471.7	40432	54921.3	45045.6	54186.8	50699.4	40507.4	39734.3	34790.6	16224.6
P28356	Homeobox protein Hox-D9	0	HOXD9	52042.7	54933.9	72345	61578	67266.1	66906.9	45039.9	24259.7	24065.1	57081.1	26521.6	24061.3	38071.9	34104.5	56089.7	50428.8	66203.3	28561.2	27913.3	60767.6
P28358	Homeobox protein Hox-D10	0	HOXD10	87407.3	60403.8	118640	82575	82716.6	87047.2	63967.6	81479.9	94694.2	75193.9	75920.6	61409.6	78429.5	48031.1	95044.9	88509.1	86343.6	66628.8	65316.8	65292.9
P28370	Probable global transcription activator SNF2L1	0	SMARCA1	459084	458685	445321	414172	568550	483534	503580	575118	510428	407897	745069	704484	604445	628713	655124	648530	673730	731913	660129	627098
P28676	Grancalcin	0	GCA	31322.8	34776.4	35281.8	39539.9	30392.4	28076.7	36686.4	36684.5	31868.9	30964.8	23740.6	26180.5	14782	18053.6	14307.2	19844.6	24507.7	21932.5	71807.4	43182.7
P28715	DNA repair protein complementing XP-G cells	0	ERCC5	344404	346032	351026	287225	316175	317628	363463	364352	355696	374883	335019	355579	353749	327031	415011	382862	258948	274477	418233	429140
P28799-2	Isoform 2 of Progranulin	0	GRN	5413.63	6231.77	11371.3	9104.92	2592.63	6207.69	4528.2	6175.67	4459.88	5596.25	NaN	538.341	NaN	1160.19	3412.33	2967.33	NaN	NaN	8121.88	10860.8
P28799-3	Isoform 3 of Progranulin	0	GRN	7957.38	8014.82	5296.54	4823.27	4346.57	6003.66	6669.97	6170.85	5984.85	5374.89	3965.67	3518.14	2760.63	4716.69	4383.61	3138.63	2947.37	4096.51	6354.99	4991.97
P28838	Cytosol aminopeptidase	0	LAP3	17496.7	16652.1	9359.46	13081.7	9004.91	12310.9	8772.67	8415.83	12661.9	12222	13050.5	13902.7	13646.6	10488.1	10706	10254.5	13504.8	18438.9	15806.4	12616.1
P28845	Corticosteroid 11-beta-dehydrogenase isozyme 1	0	HSD11B1	NaN	NaN	NaN	NaN	NaN	3030.44	3490.95	NaN	NaN	3099.05	NaN	NaN	NaN	1474.41	NaN	NaN	NaN	NaN	7895.19	10909.7
P29074	Tyrosine-protein phosphatase non-receptor type 4	0	PTPN4	288615	303353	224090	213377	327429	329222	259386	316138	269176	252202	301804	315735	300361	310051	415314	340475	379482	414864	370914	375959
P29122-7;P29122-8	Isoform PACE4E-I of Proprotein convertase subtilisin/kexin type 6;Isoform PACE4E-II of Proprotein convertase subtilisin/kexin type 6	0	PCSK6	17167.6	32213.3	16492.6	2500.38	19044.6	13183.3	25738.7	26401.1	3940.53	4050.54	27552.8	10038.8	9674.35	13229.8	24995.5	4424.21	12669.9	6862.62	10693	5030.97
P29122;P29122-2	Proprotein convertase subtilisin/kexin type 6;Isoform PACE4A-II of Proprotein convertase subtilisin/kexin type 6	0	PCSK6	140894	133130	187592	176762	129261	129354	159586	152488	139635	129320	156975	150840	143804	141116	113156	108656	174362	166201	177010	182550
P29144	Tripeptidyl-peptidase 2	0.000355619	TPP2	32736	29087	24813.7	30264.8	49924.4	46366.8	18342.9	31894.7	25671.6	32297.9	42460.7	59112.4	39328.9	35689.6	52639.7	61056.9	59510.4	73846.6	31640.1	64128.9
P29279-2	Isoform 2 of CCN family member 2	0	CCN2	55952.9	53802.1	55673.8	62081	76053.9	76978.2	84146.1	83023.8	83603.6	92140.1	63312.9	71703.1	81200	92046.9	78605.2	82029.2	107361	95588.4	56553.3	50847.1
P29353;P29353-2;P29353-6;P29353-7	SHC-transforming protein 1;Isoform p52Shc of SHC-transforming protein 1;Isoform 6 of SHC-transforming protein 1;Isoform 7 of SHC-transforming protein 1	0.000355619	SHC1	31199.3	38628.2	36440	31001.2	28039.3	35573	32057.5	30881.6	28468	33194.8	27042.5	31149.9	41635.2	41402.9	42122.1	35409.6	45629.7	40145.3	52159.6	50869.7
P29372;P29372-2;P29372-4;P29372-5	DNA-3-methyladenine glycosylase;Isoform 2 of DNA-3-methyladenine glycosylase;Isoform 3 of DNA-3-methyladenine glycosylase;Isoform 4 of DNA-3-methyladenine glycosylase	0.000355619	MPG	127333	125097	102568	98617.4	94819.3	99231.8	124057	141195	102625	112006	125870	129501	147496	145742	108697	104784	109687	109038	141973	146026
P29376-2	Isoform Lambda P1 of Leukocyte tyrosine kinase receptor	0.0016835	LTK	22404.1	24334.1	20126.5	20742.7	47478	55902.8	29595.4	29906.6	29267.7	23111.8	93585.3	154278	47443.5	55821.4	65405.7	66852.6	146107	151565	30157.7	33785.7
P29377	Protein S100-G	0.0016835	S100G	15892.2	17015.4	21138.1	24900	21466.2	18753.1	21391.1	22166.7	17697	17045.7	16346	15972.6	25063.8	33255.1	36064.8	33947.2	31143.6	40397	54753.2	52876.5
P29466;P29466-2;P29466-3	Caspase-1;Isoform Beta of Caspase-1;Isoform Gamma of Caspase-1	0	CASP1	47400.9	52174.4	11530.7	8097.36	18299.8	11059.7	20838.2	37124.6	11817.2	4159.16	17025.3	11123.8	18200	13810.6	20760.2	12844.6	15579	17219	12376.3	21867.2
P29475-4	Isoform 4 of Nitric oxide synthase, brain	0.00634058	NOS1	23791.6	28244.7	38714.9	47697.7	33850.2	38617.7	31041.6	35988.9	38178.7	37093	27522.6	36023.6	33697.7	60187.6	33271.2	52905.3	42643	43938.1	29967.9	29256.7
P29536;P29536-2	Leiomodin-1;Isoform 2 of Leiomodin-1	0	LMOD1	108829	106825	75514.5	72419.9	94448.1	101068	101305	105690	62432.3	69790	97611.4	128276	133786	102337	110885	110693	107755	116101	132826	123560
P29622	Kallistatin	0	SERPINA4	196559	191629	215143	212157	207491	209814	162572	173387	202864	190734	167610	167090	196410	207230	183893	188734	202771	199466	264653	260587
P29692;P29692-2;P29692-3	Elongation factor 1-delta;Isoform 2 of Elongation factor 1-delta;Isoform 3 of Elongation factor 1-delta	0.00199336	EEF1D	NaN	NaN	1179.29	NaN	NaN	NaN	NaN	NaN	NaN	3985.18	NaN	NaN	2377.95	2449.02	NaN	NaN	NaN	NaN	7375.37	6049.75
P30041	Peroxiredoxin-6	0	PRDX6	7268.52	5324.73	11850.8	8469.56	9126.49	10745.5	7892.38	8750.48	7828.85	8330.31	89301.6	71736.9	25418.7	22385.2	11484.8	22094.7	11728.4	10676.7	41192.8	36997
P30043	Flavin reductase (NADPH)	0	BLVRB	5432.02	4068.38	8884.75	8992.85	6563.95	9421.1	6681.67	7185.05	6691.4	8770.38	81143.8	77434.4	17439.4	19136.9	21462	21492.9	10684.4	11890	31954.5	30244.2
P30044	Peroxiredoxin-5, mitochondrial	0.000355619	PRDX5	7146.82	9672.46	14621.9	13464.4	13041.8	14420.2	16154.3	17029.6	13555.7	14710	12071.9	12890.1	11388.7	14137.7	9586.86	11477.5	10428.1	11349.8	16682.7	23685
P30048;P30048-2	Thioredoxin-dependent peroxide reductase, mitochondrial;Isoform 2 of Thioredoxin-dependent peroxide reductase, mitochondrial	0.0016835	PRDX3	19463.8	17512.4	12445.6	16588.4	20819.5	15009.7	17543.9	14697.5	15566.9	15951.4	14149.7	15166.1	17575.2	15482.2	53134.6	12440.8	15129.7	14652.4	14982.5	15507.1
P30050	60S ribosomal protein L12	0.000355619	RPL12	50706.9	48906.7	64703.2	57484.9	38210.6	55426.8	38060	36369.1	57522.6	57796.6	39505.9	51112.9	74400.5	96798.5	50843.3	41125.6	47997.1	40809.3	20640.9	37316.8
P30101	Protein disulfide-isomerase A3	0	PDIA3	67552.1	71874.8	62331.4	61985.3	56566.8	55792.3	62018.6	61119.9	62442.1	60679.2	33807.8	39284.6	41466.1	47347.6	46407.6	50240	35958.4	41582.4	45796.4	40424.6
P30153	Serine/threonine-protein phosphatase 2A 65 kDa regulatory subunit A alpha isoform	0	PPP2R1A	52874.6	37050.5	36615.6	32813.7	44043.8	43122.5	28982.1	30669	33303	32804.9	73513.9	77814	43011	39801.5	36295	27798.4	13320	33717.3	78755.5	75778.5
P30305-4	Isoform 4 of M-phase inducer phosphatase 2	0.000355619	CDC25B	144005	154163	134114	118998	152878	178027	124226	131691	130077	111593	127051	135894	180502	170429	126430	148242	131222	132844	122481	140285
P30414	NK-tumor recognition protein	0	NKTR	535941	559146	410142	383500	445170	411980	409710	438050	380151	348830	599268	506235	481047	447764	410146	319853	487254	502245	393696	461612
P30419	Glycylpeptide N-tetradecanoyltransferase 1	0	NMT1	15108.1	15799.2	19050	17766.4	14587.6	13809	19060	19680.5	15642.3	16844.9	16660.7	15935.8	21884.4	19178	10322.4	11135.2	13440.9	13466.5	13924.3	13434.5
P30419-2	Isoform Short of Glycylpeptide N-tetradecanoyltransferase 1	0	NMT1	36807.4	36856	43661.7	46743.2	37439.9	28536.7	40682.7	40895.8	44549.9	45605.6	39170	42495.5	57534.6	53546.9	39404.5	52273.1	33157.9	31120.9	43399.7	34697.5
P30520	Adenylosuccinate synthetase isozyme 2	0.000700035	ADSS2	22995.7	25956.9	17009.5	22798.2	13138.9	19459.9	16846.3	20407.3	20660.1	15474.4	26819	18690.3	35279.6	36536.5	20603.8	22433.4	18442.3	22345.5	11958.9	16249.4
P30566	Adenylosuccinate lyase	0	ADSL	74809.8	70968.1	52338.9	60501.7	56447.2	68839	64163.9	66135.3	60427.7	59252.8	87379.1	78381	77966.3	63380.3	67212.6	73194.8	70492.8	88914.4	92342.8	93812.9
P30613;P30613-2	Pyruvate kinase PKLR;Isoform L-type of Pyruvate kinase PKLR	0	PKLR	312207	319330	434366	483438	522980	456564	605821	479369	713347	635810	331191	438432	229361	480665	803669	493774	536198	416582	338679	640748
P30622;P30622-1;P30622-2	CAP-Gly domain-containing linker protein 1;Isoform 2 of CAP-Gly domain-containing linker protein 1;Isoform 3 of CAP-Gly domain-containing linker protein 1	0	CLIP1	35797.1	39553.7	37539.7	35527.6	38893.1	39833.9	34953.4	34700.3	33792.7	32118.3	47250.4	50098.6	44795.2	38149.8	33131.3	37041.6	35836	34510.8	37857	35235.1
P30626;P30626-2;P30626-3	Sorcin;Isoform 2 of Sorcin;Isoform 3 of Sorcin	0	SRI	1477.59	2166.17	2750.2	2456.84	2737.99	1454.29	4433.3	3423.92	1948.46	1571.17	35966.7	37079.9	5372.25	4183.35	5227.54	7365.86	6061.78	7078.76	13334.4	11759.3
P30740	Leukocyte elastase inhibitor	0	SERPINB1	NaN	4999.21	5827.02	10054.1	NaN	3879.46	5269.42	4940.99	5858.12	5096.86	NaN	NaN	NaN	NaN	NaN	5140.25	4239.69	4277.06	37032.9	42258
P30825	High affinity cationic amino acid transporter 1	0.00659472	SLC7A1	482188	545329	483347	492662	603824	530165	473092	450303	451419	466157	510831	479969	431372	448018	543516	508315	544864	526342	118561	110029
P30838	Aldehyde dehydrogenase, dimeric NADP-preferring	0.00432499	ALDH3A1	17227	14894.9	11069.3	6686.97	17758.7	16976.3	14670.3	14379	NaN	5335.96	14907.4	17194.5	8692.12	3681.36	NaN	NaN	6627.15	21706	4617.98	4441.98
P30990	Neurotensin/neuromedin N	0.00406123	NTS	4875.99	5852.79	3427.42	NaN	13743.3	15317.9	4261.44	3482.23	NaN	NaN	NaN	NaN	6701.07	6855.77	NaN	7438.55	NaN	3130.83	9106.5	8208.16
P31146	Coronin-1A	0	CORO1A	39772.9	45374.9	62258.6	53889.2	46652.7	52206.4	63808.1	61444.9	64054.8	64110	54564	41803.2	45334.3	47412.2	37988.4	45723.5	44997.9	36958.1	74108.2	70964
P31150	Rab GDP dissociation inhibitor alpha	0.0016835	GDI1	NaN	NaN	NaN	NaN	NaN	NaN	1597.53	1612.75	NaN	NaN	NaN	NaN	NaN	NaN	NaN	NaN	NaN	NaN	22002.9	22094.8
P31151	Protein S100-A7	0.00773119	S100A7	NaN	NaN	NaN	NaN	NaN	NaN	5704.08	NaN	NaN	NaN	NaN	NaN	NaN	NaN	NaN	14878.4	3450.88	5903.2	1650.48	NaN
P31321	cAMP-dependent protein kinase type I-beta regulatory subunit	0	PRKAR1B	88021.6	91320.6	110498	99460.4	95604.2	112573	90895.1	77260.2	82448.7	97853.4	60684.3	98233.8	42789.9	60800.6	54835.4	46241.4	74639.7	50586.4	71069.4	76715.8
P31327;P31327-3	Carbamoyl-phosphate synthase [ammonia], mitochondrial;Isoform 3 of Carbamoyl-phosphate synthase [ammonia], mitochondrial	0	CPS1	60954.6	58185.7	57365.1	60974.5	68930.8	68793.8	59526.2	59084.7	56887.8	50398.3	56874.3	62234.9	64948	58166	60440.2	49561	58755.9	60721.4	62204	58482
P31431;P31431-2	Syndecan-4;Isoform 2 of Syndecan-4	0.000355619	SDC4	13786.2	12355.2	14808.6	15915.9	12757	8241.06	14377.9	17514.1	13667.6	12608.2	10688.6	7223.73	12501.1	9485.54	5303.16	8692.39	7889.48	7963.11	7851.88	7767.75
P31641	Sodium- and chloride-dependent taurine transporter	0.00406123	SLC6A6	NaN	27069.4	37742.7	30126.6	26472.1	22473.2	31679.6	34410.5	25388.3	18770.8	29893.1	32613.9	27449.6	19634.3	25368.3	76299.2	16400.9	44752.4	25924	16277.3
P31689	DnaJ homolog subfamily A member 1	0	DNAJA1	84959.1	83118	54303.2	56225.6	59657.5	81261.4	64579.9	62585.5	42350.1	36428.8	90622.5	96355.9	93793.6	75474.5	117249	92163.6	105817	40149.2	80393.6	84097.8
P31930	Cytochrome b-c1 complex subunit 1, mitochondrial	0	UQCRC1	23635.9	16715.4	28623.9	33204.4	20488.8	13264.9	27380.8	17187.7	21214.7	17872.3	20820.1	23187.8	15649.1	15117.5	10855.9	8509.3	17615.7	21909.2	41584.6	25677.2
P31942;P31942-3	Heterogeneous nuclear ribonucleoprotein H3;Isoform 3 of Heterogeneous nuclear ribonucleoprotein H3	0.00884173	HNRNPH3	50561.7	44622.2	41689.8	54055.3	37017.5	45080.7	50040.4	55573.4	34044.2	40954.9	66003.7	66714.3	62047.1	49095.7	67558.1	59490.4	64570.5	44386.8	82817.7	74513.9
P31943;P55795	Heterogeneous nuclear ribonucleoprotein H;Heterogeneous nuclear ribonucleoprotein H2	0.00261267	HNRNPH1;HNRNPH2	39748.8	173982	118413	120292	175180	218928	85117.3	126409	151809	118158	95119.4	50165	70329.1	89367.1	212212	206950	210215	243792	106962	111842
P31946;P31946-2	14-3-3 protein beta/alpha;Isoform Short of 14-3-3 protein beta/alpha	0	YWHAB	23999.5	17337.9	34665.3	30543.7	31866.5	31500.1	38249.2	40596.9	32344.2	28958.2	57115.8	58509.4	51680	46437.4	34313.3	31087.1	29996.8	29799.3	76511.8	86173.3
P31948-2	Isoform 2 of Stress-induced-phosphoprotein 1	0.000355619	STIP1	28861.4	25305.7	31703.7	30841.5	29433.9	35743.6	28125.3	30720.8	30379.4	30456.8	30234.6	28402.1	32615.5	30301.6	27380.5	26976.2	27663.4	28444.9	33712.2	32147.3
P32004;P32004-2;P32004-3	Neural cell adhesion molecule L1;Isoform 2 of Neural cell adhesion molecule L1;Isoform 3 of Neural cell adhesion molecule L1	0	L1CAM	24201	21085.6	17963.6	16423.8	21653.8	22993.1	19842.7	14566.7	18957	18575.9	14911.4	19640.8	16440.4	15466	13936.5	13168	16204.2	16725.5	13370.2	11152.6
P32119	Peroxiredoxin-2	0	PRDX2	42522.9	52955.1	50052	49366.8	64605.2	90921.6	56866.2	63827.4	55145.8	53595.6	906420	893037	90651.3	86826.5	93902.9	108779	78722.5	75906.5	159552	148559
P32241	Vasoactive intestinal polypeptide receptor 1	0.00136939	VIPR1	19424.7	19850.2	22265.5	23754	17110.3	19712.8	17880.4	18599.6	16122.2	19935.1	16788.4	17682.8	19060.1	18139.1	14017.7	15860.9	17556.3	NaN	19195.5	14252.7
P32245	Melanocortin receptor 4	0	MC4R	15870	16111.2	24182.8	18241.8	22675.2	32723	9717.71	10491.7	11167.4	13846.3	12794.2	39894.7	22492.5	29336.5	15641.9	6568.34	22297.2	19029.3	23837.1	28823.3
P32248	C-C chemokine receptor type 7	0.000355619	CCR7	16838.6	15667.2	10694.6	14631.3	24714.6	21514.8	17761.4	18792.1	17009.7	15835.7	22573.5	19218.2	20819.6	22523	37475.5	20399.5	20493.4	19773.6	21510.4	14056
P32297;P32297-1	Neuronal acetylcholine receptor subunit alpha-3;Isoform 1 of Neuronal acetylcholine receptor subunit alpha-3	0.00318167	CHRNA3	172399	159678	65463.5	65441.7	99185	83909.7	23954.2	95576	57916.5	NaN	224264	208499	385978	373309	161862	175143	224643	206370	543384	547815
P32418;P32418-2;P32418-3;P32418-4;P32418-5	Sodium/calcium exchanger 1;Isoform 3 of Sodium/calcium exchanger 1;Isoform 7 of Sodium/calcium exchanger 1;Isoform 10 of Sodium/calcium exchanger 1;Isoform 5 of Sodium/calcium exchanger 1	0	SLC8A1	42950.2	60777.3	53399.4	49219.1	61681.1	53762.7	72188.3	64061.4	58073.9	70078.5	60644.4	43372.3	53965.1	59050.9	53720.1	49229	58674.3	58613.3	85583.8	77217
P33241;P33241-3	Lymphocyte-specific protein 1;Isoform 3 of Lymphocyte-specific protein 1	0	LSP1	1739.34	1707.35	3355.15	3935.45	2266.94	3080.6	4841.56	3920.67	3411.29	2716.87	1373.21	1617.88	3531.23	3363.12	1629.56	842.642	1159.02	990.163	2493.89	2733.41
P33764	Protein S100-A3	0.00318167	S100A3	14048.6	NaN	18428.5	20519.2	16006.4	13275.1	10958.9	19456.5	5631.31	9460.62	10810	17894	18605.6	17438.5	10608.6	10663.7	12146.4	5418.4	10697	871.573
P33908	Mannosyl-oligosaccharide 1,2-alpha-mannosidase IA	0	MAN1A1	89706.4	85399.9	94355.1	97555.4	118914	120006	111912	111252	91206.2	88902.3	119595	117732	92968.4	85122.5	120473	151755	128093	139300	168853	192609
P34096	Ribonuclease 4	0	RNASE4	130306	149009	140462	136537	138256	152749	173747	166482	130986	144957	168050	160290	103733	121344	166589	168601	195061	201143	222750	219809
P34903	Gamma-aminobutyric acid receptor subunit alpha-3	0	GABRA3	97325.9	94151.1	66030.3	78497.4	71714.4	83856.8	80283.6	94393.8	60896.5	77916.2	62153.4	129893	75493.3	89360.9	43749.9	108311	69074.2	67204.7	63627.9	61981.5
P34913-3	Isoform 3 of Bifunctional epoxide hydrolase 2	0.00432499	EPHX2	12565.9	9688.59	10310.3	11499.2	5912.57	3153.52	12670.5	15052.7	11767.4	16730.7	9177.7	9526.54	12977.2	3490.62	NaN	12257.5	NaN	12580.1	15581.8	5823.22
P34925;P34925-2	Tyrosine-protein kinase RYK;Isoform 2 of Tyrosine-protein kinase RYK	0	RYK	5538.14	6504	6632.97	6451.44	6943.28	7542.94	7857.98	8136.42	6168.23	4814.51	6596.56	7554.75	9413.89	9046.34	11743.4	8960.86	8585.36	8630.88	7921.39	6260.26
P34947	G protein-coupled receptor kinase 5	0.000355619	GRK5	31089.9	29661.3	26147.6	14472.8	25131.3	20510.8	32157.6	33883	13556.9	17289.7	41770.5	50032.9	37476.5	55684.9	71513.9	65974.8	53566.8	51726.9	47261.7	41643.5
P34949;P34949-2	Mannose-6-phosphate isomerase;Isoform 2 of Mannose-6-phosphate isomerase	0	MPI	10496.2	9798.71	20168	15007.5	12304.2	17094.2	14630.3	14198.3	12707.5	11787.2	11141.1	11892.9	23503.1	18051.4	12763.3	11065.7	11734.2	10366.4	12608.6	10668.2
P34981	Thyrotropin-releasing hormone receptor	0.00659472	TRHR	29243.3	16665.5	8219.62	9050.94	8452.07	7354.25	13344.6	12860.1	9243.74	8707.04	5624.4	4668.97	33212.3	35325	6499.22	5445.08	12593.1	13476.6	2054.93	NaN
P35228;P35228-2	Nitric oxide synthase, inducible;Isoform 2 of Nitric oxide synthase, inducible	0	NOS2	42831.2	44461.3	35609.9	33040.9	46247.6	43536.8	31310.9	34145.4	27911	30297.2	50968.9	47195.9	52779.7	54931.1	41909.2	35256.4	50378.9	52490.2	45616.2	55677.5
P35240	Merlin	0	NF2	192611	198916	156006	140512	227378	207033	178481	210132	149101	136603	238825	224387	175884	188277	197722	181403	248637	279671	205568	224874
P35241;P35241-5	Radixin;Isoform 5 of Radixin	0	RDX	74013.9	69536.7	71888.6	69468.1	72971.8	66621	86237.5	89517.9	85616.2	81694.2	99789.7	107975	122406	126104	77149.5	69590.4	67481.2	69416.7	106143	87547.8
P35247	Pulmonary surfactant-associated protein D	0.0016835	SFTPD	23651.2	22495.4	39428.7	26039.1	36946.4	56005.5	45683.5	26471.9	50765.6	41783.1	38917.1	53041.3	34153.1	36359.6	92597.6	71832.6	44659.1	59290.2	21394.7	86919.9
P35321	Cornifin-A	0	SPRR1A	2816.19	2928.05	7396.95	8456.11	6439.38	5236.58	2409.13	3150.24	5495.7	4269.07	2571.63	2343.57	2168.93	NaN	2153	4309.52	6122.27	5872.09	NaN	998.62
P35443	Thrombospondin-4	0	THBS4	105549	109027	88491.5	86157.9	81523.9	80424.6	89178.1	84798.4	66367.2	58487.3	52633	52912.9	56123.2	61109.1	84051.7	88822.7	131844	141764	120268	121173
P35452-2	Isoform 2 of Homeobox protein Hox-D12	0	HOXD12	2.57421e+06	2616269	1.6937e+06	1.66694e+06	2.85088e+06	2.80315e+06	2703051	2609426	1.31919e+06	1.35884e+06	4342002	4984766	5157400	4914287	5.11978e+06	6.01294e+06	6.07842e+06	5.76529e+06	5.84806e+06	6.01793e+06
P35475	Alpha-L-iduronidase	0	IDUA	238647	249454	246025	264732	281555	293662	233216	243557	240118	268996	307797	347264	323614	315511	234550	264137	260366	328452	441206	325127
P35527	Keratin, type I cytoskeletal 9	0	KRT9	1097873	1.08556e+06	1.57805e+06	1.57294e+06	1.22791e+06	1.18842e+06	844776	839887	747912	757853	618620	595252	854981	898624	1.15495e+06	1.15228e+06	1.35216e+06	1.33762e+06	723744	742251
P35542	Serum amyloid A-4 protein	0	SAA4	2.92784e+06	2943871	3.2319e+06	3139189	4.76711e+06	4.91758e+06	5.41996e+06	5.69123e+06	3.77009e+06	3.74109e+06	6031826	6.2664e+06	7.02676e+06	7065286	5.29219e+06	5.81019e+06	6071325	6.39657e+06	6821859	6.3296e+06
P35555	Fibrillin-1	0	FBN1	453203	444532	400030	422211	402690	393904	440480	420615	419670	434385	341408	348310	293706	301450	363693	346385	451519	442354	418831	409015
P35556	Fibrillin-2	0	FBN2	279204	293003	221056	237146	269463	266642	232877	255986	211708	250727	258152	253540	268578	284388	259496	274374	250255	265970	224381	250885
P35579	Myosin-9	0	MYH9	106561	112633	187254	194195	190529	176948	207279	207462	163432	145711	132991	126969	100792	109757	96853.6	116572	116112	112189	227561	227547
P35580;P35580-2;P35580-5	Myosin-10;Isoform 2 of Myosin-10;Isoform 5 of Myosin-10	0	MYH10	150787	154419	185578	210192	214285	223465	189128	184766	154725	147604	163627	215967	156409	157214	160402	195736	211143	244723	167844	173946
P35625	Metalloproteinase inhibitor 3	0	TIMP3	99228	110647	74676.8	83761.3	125148	118322	104007	108988	64349.8	59901.4	70861	71175.2	61530	66905.5	72530.8	68431.2	125769	114206	66481	63622
P35626	Beta-adrenergic receptor kinase 2	0	GRK3	145616	144056	100753	57576.3	86043.8	96883.8	98818.5	99300.4	110919	74066.5	141466	144242	149205	141256	130522	132316	162459	149308	151970	208285
P35670;P35670-3	Copper-transporting ATPase 2;Isoform 3 of Copper-transporting ATPase 2	0	ATP7B	32704.7	35527.6	32690.6	49604.2	60331.1	63007	34494	33995.4	36130.1	40827.1	37723.3	30859.7	39612.7	36578.9	50970.3	47035.1	46506.2	47006.6	40419.4	54334
P35749;P35749-2	Myosin-11;Isoform 2 of Myosin-11	0	MYH11	2.54218e+06	2491103	2.32995e+06	2164474	2.55698e+06	2769788	2.65851e+06	2.63335e+06	2.26646e+06	2386410	3139229	3827838	2748281	2.80545e+06	2.00568e+06	2.48161e+06	2.4835e+06	2.63526e+06	2.3657e+06	2.49768e+06
P35858;P35858-2	Insulin-like growth factor-binding protein complex acid labile subunit;Isoform 2 of Insulin-like growth factor-binding protein complex acid labile subunit	0	IGFALS	141482	133171	139541	132679	199072	201106	114715	118707	92544.7	94399.9	90784.1	93440.5	114523	113218	83861.5	91598.2	82964.9	77386.2	55079.4	54988.9
P35869	Aryl hydrocarbon receptor	0	AHR	374734	338409	280228	302501	352976	405485	260387	304027	293829	304841	287271	303423	242748	299079	263066	212631	331008	327544	293952	223057
P35908	Keratin, type II cytoskeletal 2 epidermal	0	KRT2	1.5475e+06	1.56799e+06	1236353	1.27513e+06	1.01213e+06	985189	1428057	1.48067e+06	1.11604e+06	1.07484e+06	535201	540418	1.04493e+06	968961	1.33229e+06	1.35774e+06	782922	759714	522566	491154
P35913-2	Isoform 2 of Rod cGMP-specific 3',5'-cyclic phosphodiesterase subunit beta	0	PDE6B	236007	278233	243984	239520	292956	292625	308516	299073	290737	283187	304589	314418	380969	390350	320444	323320	357158	402636	342268	333779
P35916	Vascular endothelial growth factor receptor 3	0	FLT4	7.81527e+06	8.28487e+06	5428487	5909918	7.452e+06	7.82089e+06	7756685	7.4602e+06	4709838	5.75058e+06	10974030	11621465	12355534	10678120	12373589	11740282	12831022	15458247	10695741	7.02886e+06
P35998	26S proteasome regulatory subunit 7	0	PSMC2	75761.7	61366.6	58326.9	63455.8	55487.9	64504.1	45880.8	45684.4	57884.1	53469.2	55003.5	55665.2	64157.1	57893.4	44990	55615.1	59306.5	72113.8	81838.7	91312.8
P36508;P36508-2	Zinc finger protein 76;Isoform 1 of Zinc finger protein 76	0.000355619	ZNF76	24822.9	15966.1	26716.5	26507.3	28521.1	36216.9	23170.1	25554.5	23372.3	27667.9	4428.38	10706.5	22341.8	28776.2	28196.3	30288.5	30197.7	30836.2	33694.9	41271.8
P36543;P36543-3	V-type proton ATPase subunit E 1;Isoform 3 of V-type proton ATPase subunit E 1	0	ATP6V1E1	238977	277050	298128	222415	345985	252537	234841	212754	221345	245048	276411	289919	382250	371257	319125	260475	216015	264039	309616	161250
P36871-2	Isoform 2 of Phosphoglucomutase-1	0	PGM1	122501	104217	133349	93657.2	93337.6	91194.3	112433	119911	84382.3	63991.7	145070	159182	129234	138786	121602	102325	142818	119983	170398	165925
P36955	Pigment epithelium-derived factor	0	SERPINF1	45617.2	40825.2	44263.9	42115	71292.6	76373.7	54082.7	55600.1	49441.4	49416.1	71805	70181.8	75519.2	78148.7	83806	103358	105448	103216	98999.7	99833.3
P36956;P36956-4	Sterol regulatory element-binding protein 1;Isoform 4 of Sterol regulatory element-binding protein 1	0	SREBF1	232035	229650	177621	169557	258756	211162	226077	200363	134337	148146	298581	308265	322207	281676	308158	310726	361511	319935	270550	287909
P36957;P36957-2	Dihydrolipoyllysine-residue succinyltransferase component of 2-oxoglutarate dehydrogenase complex, mitochondrial;Isoform 2 of Dihydrolipoyllysine-residue succinyltransferase component of 2-oxoglutarate dehydrogenase complex, mitochondrial	0	DLST	80497.4	84233.8	67745.2	75898.7	42111.4	33988.9	48823.8	67088.7	59725.8	67476.8	34129.7	62078.3	88095.4	88324.7	72760.7	26592.8	57797.4	60167	69421.9	67965
P36959	GMP reductase 1	0	GMPR	NaN	NaN	1388.55	2030.3	3138.56	2567.15	NaN	NaN	4192.12	846.748	10679.1	11587.9	45.5116	NaN	3125.91	5273.44	2945.43	4276.62	3663.4	4468.31
P36969	Phospholipid hydroperoxide glutathione peroxidase	0	GPX4	19007.6	23130	17533.9	20604	20507.5	21503.8	16955.1	17653.5	19219.1	19084.6	19337.4	19578.6	18228.7	20689.7	19208.8	21084.6	26151.6	26842.4	23403.4	18734
P36980-2	Isoform Short of Complement factor H-related protein 2	0	CFHR2	1.05093e+06	1.00201e+06	956553	1.00227e+06	1.43683e+06	1.46639e+06	1.37434e+06	1.49906e+06	1.24329e+06	1130898	251400	198629	1131526	959594	1521165	1.80704e+06	1.68785e+06	1.67889e+06	1.11508e+06	1.09368e+06
P37275;P37275-2;P37275-3;P37275-4;P37275-5	Zinc finger E-box-binding homeobox 1;Isoform 2 of Zinc finger E-box-binding homeobox 1;Isoform 3 of Zinc finger E-box-binding homeobox 1;Isoform 4 of Zinc finger E-box-binding homeobox 1;Isoform 5 of Zinc finger E-box-binding homeobox 1	0	ZEB1	30031.8	31003.2	44589.4	35726.4	35551	39943.9	25764.2	32408.7	52119.4	56412.9	32502	39330.3	35552.8	37576.3	43077.8	49067.2	59351.8	45056.2	35044.7	32626.8
P37802-2	Isoform 2 of Transgelin-2	0	TAGLN2	500815	519629	330674	334856	334015	406025	431752	363544	412205	370100	740521	745058	667435	608647	397332	229550	363794	376008	329326	445846
P38567;P38567-2	Hyaluronidase PH-20;Isoform 2 of Hyaluronidase PH-20	0	SPAM1	26509.4	26541.4	23442.6	22766.9	26357.9	31054.2	36653.8	37063.4	25213	35841.8	36111.1	37756.4	48483.2	39098.3	54828.4	53358	65318.7	68833.8	49498.8	46486.9
P38571;P38571-2	Lysosomal acid lipase/cholesteryl ester hydrolase;Isoform 2 of Lysosomal acid lipase/cholesteryl ester hydrolase	0	LIPA	21834.2	25198.3	24138.5	25397.8	31801.1	35398.6	23549	19404.5	37067.1	27335.6	29659.4	31360.1	24922.3	16798.4	23527.1	25965.4	31118	22743.1	24119.3	22829.8
P38606;P38606-2	V-type proton ATPase catalytic subunit A;Isoform 2 of V-type proton ATPase catalytic subunit A	0.000355619	ATP6V1A	98822.7	91950.7	NaN	1735.12	2920.16	3010.98	2610.51	2047.96	1472.92	1886.12	6401.79	7195.54	NaN	5120.95	NaN	NaN	NaN	NaN	3741.04	4337.4
P38919	Eukaryotic initiation factor 4A-III	0.00432499	EIF4A3	NaN	NaN	NaN	NaN	NaN	NaN	2256.48	2393.3	NaN	NaN	NaN	NaN	NaN	NaN	NaN	NaN	NaN	NaN	4568.42	3358.43
P39060;P39060-1;P39060-2	Collagen alpha-1(XVIII) chain;Isoform 2 of Collagen alpha-1(XVIII) chain;Isoform 3 of Collagen alpha-1(XVIII) chain	0	COL18A1	309239	322249	269588	256553	380587	301873	326874	302887	240809	247630	354711	416589	275565	299811	324811	275208	380882	379749	363900	378706
P39880-3	Isoform 3 of Homeobox protein cut-like 1	0	CUX1	434542	331535	331372	339376	421879	470201	385634	346568	344894	352757	313407	284490	336005	293419	263888	357871	454762	434389	347195	369443
P40189	Interleukin-6 receptor subunit beta	0	IL6ST	46330.1	48523.6	79456.4	51167.3	83536.2	101124	61855	56337.6	63762.7	87710.8	95945.6	74851.3	117002	99197.1	52211.8	56330.9	133128	58183.5	65031.9	74124.9
P40197	Platelet glycoprotein V	0	GP5	19329.2	17872.3	17125.7	17957	15276.3	13336.5	23757.9	23841	23480.1	24593.7	33923.1	33820	10786.8	12386.6	8703.9	7320.51	19546.2	18377.3	12211.6	11652.2
P40227	T-complex protein 1 subunit zeta	0.000355619	CCT6A	192563	173556	168550	133937	211109	158708	170331	153327	145832	112617	191846	199635	193523	231859	200250	205264	233690	241771	291738	259738
P40238-2	Isoform 2 of Thrombopoietin receptor	0.000355619	MPL	NaN	NaN	NaN	NaN	NaN	767986	16292.5	6654.43	12869.7	27666.9	NaN	NaN	NaN	NaN	NaN	3315.67	NaN	NaN	NaN	NaN
P40763;P40763-2;P40763-3	Signal transducer and activator of transcription 3;Isoform Del-701 of Signal transducer and activator of transcription 3;Isoform 3 of Signal transducer and activator of transcription 3	0	STAT3	32827	25929.2	35206.7	40590.3	41740.5	35171.4	44973.6	45734.8	54213.8	43495.7	46353.9	47949.9	44490.8	49547.3	109859	91293.7	79590.4	62619.3	62381.4	57317.9
P40818	Ubiquitin carboxyl-terminal hydrolase 8	0	USP8	235927	232951	198469	208440	249003	255716	244892	237463	207905	194015	286087	330847	231751	204228	197691	247397	280416	322954	276434	261882
P40879	Chloride anion exchanger	0.00318167	SLC26A3	1710.11	2249.41	402.971	2357.62	2670.66	2058.62	2021.51	2201.62	4106.48	732.641	2994.8	2020.28	2225.88	2506.83	8642.54	2031.8	13295	3335.87	2522.84	3848.92
P40925-3	Isoform 3 of Malate dehydrogenase, cytoplasmic	0	MDH1	5862.53	5932.29	16676.9	4664.54	7113.48	7345.47	7139.98	4909.17	3923.28	3678.24	6143.05	5332.25	7946.88	7249.3	4551.68	4716.33	6409.62	9479.47	7109.97	5625.2
P41091	Eukaryotic translation initiation factor 2 subunit 3	0	EIF2S3	NaN	NaN	NaN	1235.13	NaN	NaN	2133.78	1245.28	1283.12	NaN	NaN	NaN	2885.91	2334.48	531.744	2636.57	NaN	NaN	3273.31	4025.34
P41159	Leptin	0	LEP	6726.3	8723.38	4879.62	8064.46	7982.83	10931.2	7048.77	5871.94	3086.51	2845.63	17775.9	16050.8	5808.52	6726.41	15531.6	7588.66	18244.8	14240.4	24330.9	27876.7
P41218	Myeloid cell nuclear differentiation antigen	0	MNDA	517761	532288	850448	825755	631894	680734	838212	852718	682683	666731	672594	532993	441870	490422	616110	743311	784581	722039	1.59566e+06	1.51148e+06
P41222	Prostaglandin-H2 D-isomerase	0	PTGDS	15144.8	13087.7	5472.34	4399.05	4586.07	6227.62	4976.08	5397.5	4141.14	4639.98	6976.76	5646.46	13345.5	16010.4	10392.8	13690.5	15282.9	15693.7	8863.38	7012.81
P41226	Ubiquitin-like modifier-activating enzyme 7	0.000355619	UBA7	175933	204656	132966	163505	128937	143693	191605	165704	147611	144521	164346	154838	208612	218935	133104	165912	182554	170525	156859	150343
P41229;P41229-2;P41229-3;P41229-4;P41229-5	Lysine-specific demethylase 5C;Isoform 2 of Lysine-specific demethylase 5C;Isoform 3 of Lysine-specific demethylase 5C;Isoform 4 of Lysine-specific demethylase 5C;Isoform 5 of Lysine-specific demethylase 5C	0	KDM5C	95714.6	121815	119252	141706	151525	147851	134696	128928	145820	144393	142107	165196	150968	134135	218855	127976	131616	199142	169868	141414
P41240	Tyrosine-protein kinase CSK	0	CSK	152724	150577	118079	134798	93584.5	93418.3	106154	99058.6	124773	120656	104033	122956	140666	145638	133002	116838	100938	163357	87792.5	99490.6
P41252	Isoleucine--tRNA ligase, cytoplasmic	0	IARS1	35418.2	35297.2	28210.6	25760.7	29727.2	29057.8	30784.4	28538.1	28012.9	27697.7	32659.8	36612.2	32820	27560.2	30485.5	40253.1	39749.9	41988.8	35083.9	35742.2
P42261;P42261-2;P42261-4;P42261-5;P42261-6	Glutamate receptor 1;Isoform Flip of Glutamate receptor 1;Isoform 4 of Glutamate receptor 1;Isoform 5 of Glutamate receptor 1;Isoform 6 of Glutamate receptor 1	0	GRIA1	82767.9	85245.7	82735.9	66615.4	86756.9	77553.4	83620.4	84136.3	55887.4	69011.4	90378.9	84995	86991.7	82169.7	102245	78166.2	75552.3	98414.3	56838.3	84451.9
P42285	Exosome RNA helicase MTR4	0	MTREX	113775	106486	117513	130039	134346	108575	113228	96360.9	152145	164455	84117.1	96182	95314.9	120117	88292.9	97697.6	103701	144926	80771.6	69941.5
P42330	Aldo-keto reductase family 1 member C3	0	AKR1C3	118946	109482	114079	104580	135265	129396	114208	109104	106180	98557.7	124595	141748	85271.9	111644	160987	155555	161545	136412	135974	132493
P42336	Phosphatidylinositol 4,5-bisphosphate 3-kinase catalytic subunit alpha isoform	0	PIK3CA	67576.5	63353.6	83633.6	83626.3	83192.1	86877.5	63946.7	62990.3	65521	85376	112346	74808.4	70567.8	70814.9	58171.9	61494.7	69459.7	55710.7	32309.6	33350.4
P42345	Serine/threonine-protein kinase mTOR	0	MTOR	626873	653016	662358	606526	663022	580805	509735	644940	636555	661959	786640	640510	699176	655831	589454	548399	734808	732768	703583	804974
P42356	Phosphatidylinositol 4-kinase alpha	0.000355619	PI4KA	114734	136743	130789	113942	127342	124514	120103	104804	121296	140764	159111	168436	177075	144605	156088	118497	164473	181413	147638	131992
P42357	Histidine ammonia-lyase	0.00199336	HAL	95505.8	89052.4	112543	135625	101266	124469	106964	115194	106910	88596.5	112972	137905	110228	125003	111371	122915	135689	124655	117627	118968
P42680	Tyrosine-protein kinase Tec	0	TEC	110915	135641	113675	116795	139146	110063	97641.2	111439	116164	100934	128670	131525	118796	130335	124992	115746	138316	130186	100940	83344.4
P42702	Leukemia inhibitory factor receptor	0	LIFR	39349.5	40072.3	32800	31992.9	44376.8	39607.5	38539.6	36682.8	39261.7	40333.5	50275.2	49027.3	52717.1	71735.7	46524.5	40853.3	39921.2	43331.7	63546.5	58570.3
P42768	Wiskott-Aldrich syndrome protein	0.0049125	WAS	45815.4	58566.9	40354.5	38582.7	57271.9	58764.6	60198.6	58585.6	44824	39028	46485.4	49231.1	43973.9	53760.2	55238.8	50774.1	52272.6	60140.1	45803.8	49081.4
P42857	Neuronal vesicle trafficking-associated protein 1	0.000355619	NSG1	26173	28952.7	29537.6	31124.7	27313.8	29336.6	16167.5	22065.3	29547.4	22956.1	30873.3	31572.8	25722.9	36061.5	33656	28357.7	36403	35011.6	38126.7	30385.7
P42858	Huntingtin	0	HTT	138269	115005	113256	119658	100558	118839	117020	135992	142093	121995	121724	133313	114011	101869	102863	104512	106564	130883	122624	116967
P42898-2	Isoform 2 of Methylenetetrahydrofolate reductase	0.00550459	MTHFR	18018.6	13595.3	7187.67	7924.63	4250.56	6952.37	7283.7	6797.1	9300.46	14919.1	4767.25	4432.96	7370.65	10188.9	6881.04	5662	2863.37	NaN	6386.42	6891.45
P43121	Cell surface glycoprotein MUC18	0.00199336	MCAM	45339	51707.1	51464.6	49149.3	37815.8	34763	41950.7	41588.2	48811.5	48650.2	42656.8	52318.9	52747.6	55236.2	36654.3	29569.9	40814.4	42273	36567.8	36480.2
P43121-2	Isoform 2 of Cell surface glycoprotein MUC18	0	MCAM	70189.3	63082.4	56708.3	49770.4	61242.2	64179.9	65651.8	55936.3	48817.4	56381.2	61999.2	59431.9	87234.6	68726.3	60008.4	51802.6	79894.5	75052.6	44646	63946.9
P43235	Cathepsin K	0	CTSK	56336.2	56729.2	21419.5	20581.4	42430.7	54763.4	33027.5	29555.8	17710.6	15718.7	37742.1	41527.7	55117.4	50366.9	46413.9	46552.9	64277.8	59698.3	45373	41844.6
P43246	DNA mismatch repair protein Msh2	0	MSH2	35383	35029.8	39041.4	35620.4	43342.4	44525	38918.1	37550.5	38664.4	38348.8	44056.3	44136.9	47245.1	48632.9	36814.1	39193.1	41235.8	36437.5	50368.2	52484.9
P43246-2	Isoform 2 of DNA mismatch repair protein Msh2	0	MSH2	346411	327165	311067	312887	300920	298338	349734	279660	353024	340623	321314	309964	273981	310391	277262	284864	336826	222814	319320	348424
P43251-3	Isoform 3 of Biotinidase	0	BTD	76026.1	67551.7	70527.5	66154.1	78107.9	91662.1	85796	84644.8	77000.7	74353.9	103258	105413	112245	128659	120551	150619	79666.2	79715.9	127119	120752
P43320	Beta-crystallin B2	0	CRYBB2	21084.6	22692.4	12747.3	18294.3	19175.6	18425.5	9945.75	10257.4	9270.91	10754.5	11630.3	13415.1	12017.9	15858	11623.3	20623.4	6482.44	15270.5	8378.89	9923.8
P43358	Melanoma-associated antigen 4	0	MAGEA4	1.08228e+06	1.20026e+06	1.27176e+06	1.2009e+06	1.29798e+06	1.41977e+06	962729	1242311	1.08136e+06	1.03459e+06	1.18757e+06	1.50092e+06	1.51527e+06	538426	1.64913e+06	750482	1.00751e+06	1.01855e+06	1351990	1.07887e+06
P43487;P43487-2	Ran-specific GTPase-activating protein;Isoform 2 of Ran-specific GTPase-activating protein	0.000355619	RANBP1	12170.9	35431.4	59631.8	53724.3	60423.8	62458.2	82478.6	73434.2	55411.1	57975.1	60501.7	62358.6	54367.9	25413	56721	58042.7	64795.9	66156	18615.3	18504.6
P43490	Nicotinamide phosphoribosyltransferase	0	NAMPT	17642.5	23671.1	22825.4	20353.9	24477.7	21614.4	25115.3	21763.8	19470.5	19405.7	24040.7	22134.5	18399.7	22956.3	18358.5	27455.5	24978.6	21992.7	39318.4	38647.2
P43652	Afamin	0	AFM	538358	513546	655219	637460	652066	679366	563385	564983	514138	486741	777711	768066	643652	632242	727454	724454	714319	683520	1.23404e+06	1.26617e+06
P43686;P43686-2	26S proteasome regulatory subunit 6B;Isoform 2 of 26S proteasome regulatory subunit 6B	0.00608272	PSMC4	39651.6	43203.5	30206.3	34162.6	37823.3	35900.8	25427.6	24458.6	31259.7	31729	36753.8	46979.7	38553.6	38136.5	38917.5	37417	44979.9	37992.2	23239.3	28892.2
P43897-3	Isoform 3 of Elongation factor Ts, mitochondrial	0	TSFM	24890.1	17531.9	14975.6	12577.9	14109.3	14509.9	16228.4	15015.5	10548.3	12912.1	25594.3	20700	17177.6	13843.4	7862.71	12562.7	14787.5	13766.3	20202.6	28814.9
P45974;P45974-2	Ubiquitin carboxyl-terminal hydrolase 5;Isoform Short of Ubiquitin carboxyl-terminal hydrolase 5	0	USP5	435298	369181	658568	623344	716517	688169	698552	663450	607664	697892	1.9487e+06	2.18986e+06	744331	823151	708700	710391	712768	794817	1.29539e+06	1.39853e+06
P46013	Proliferation marker protein Ki-67	0	MKI67	2127760	2157760	1.98363e+06	2316926	2.63091e+06	2589571	2.41927e+06	2335786	2.17771e+06	2.28777e+06	2.50529e+06	2.79866e+06	2.4659e+06	2.35356e+06	2.70215e+06	2.56476e+06	2.61107e+06	2.69465e+06	2.44214e+06	2.48425e+06
P46060	Ran GTPase-activating protein 1	0	RANGAP1	158209	159777	129812	164837	169010	137251	130496	146843	101984	160731	169600	155122	158442	156035	126148	139729	151236	100305	106210	147064
P46439	Glutathione S-transferase Mu 5	0	GSTM5	59550.9	61121.6	53928.5	47981.8	66088.3	70356.3	93303	83976.6	52044.6	47616.8	95986.5	86116.3	79874.2	86287.4	143142	91933	140205	111320	59546.6	61002.9
P46459	Vesicle-fusing ATPase	0	NSF	518814	281496	551313	392175	455049	465603	522696	616433	447681	532151	434588	405396	378029	268465	346339	298677	313406	334456	314593	355686
P46779;P46779-2;P46779-3	60S ribosomal protein L28;Isoform 2 of 60S ribosomal protein L28;Isoform 3 of 60S ribosomal protein L28	0	RPL28	69151	59683	34578.6	35305.9	85066.6	86678.4	52366.2	45240.1	33062.6	31165.9	75179.8	96284.1	44840.5	46741.9	50929.8	58159.4	71755.3	71183.6	25898.1	30333.4
P46821	Microtubule-associated protein 1B	0	MAP1B	133632	111789	110192	125448	129267	116797	136191	130371	108444	111141	114721	131031	101723	113054	105821	114200	98355	119978	100669	108079
P46940	Ras GTPase-activating-like protein IQGAP1	0	IQGAP1	112164	105217	117503	102759	110625	125576	145581	142022	105730	109565	108544	95425.8	129804	138280	105721	102923	141349	137682	224297	228974
P46976-3	Isoform GN-1S of Glycogenin-1	0.00580685	GYG1	253607	90067.3	169279	71908.7	107295	218091	110790	179019	171714	220809	132816	142506	330722	59233.7	238304	318378	309703	427795	138502	127370
P47756	F-actin-capping protein subunit beta	0.00136939	CAPZB	126829	239134	281175	315990	342661	278376	288166	298291	321761	333404	277977	342450	280830	415065	213184	238677	248820	402191	302519	337930
P47870;P47870-1	Gamma-aminobutyric acid receptor subunit beta-2;Isoform 2 of Gamma-aminobutyric acid receptor subunit beta-2	0.000355619	GABRB2	17670.8	18173.3	713.826	740.654	19454.5	21620.6	1771.24	12122	17791	11492.8	24231.4	10273	914.255	2255.03	19137.5	2996.71	2832.61	11291.2	17470.6	14932.1
P47929	Galectin-7	0	LGALS7	6200.22	6854.79	9330.82	9191.69	9605.6	6001.18	5617.46	6487.65	18441.5	17881.7	7481.4	7562.99	5674.12	6575.21	5373.94	7172.02	6793.47	8929.55	6919.35	5595.52
P47985	Cytochrome b-c1 complex subunit Rieske, mitochondrial	0.0049125	UQCRFS1	35072	29616.9	NaN	NaN	NaN	NaN	NaN	NaN	NaN	NaN	NaN	NaN	NaN	NaN	NaN	NaN	NaN	NaN	NaN	NaN
P48061;P48061-2;P48061-3;P48061-4;P48061-5;P48061-6	Stromal cell-derived factor 1;Isoform Alpha of Stromal cell-derived factor 1;Isoform Gamma of Stromal cell-derived factor 1;Isoform Delta of Stromal cell-derived factor 1;Isoform Epsilon of Stromal cell-derived factor 1;Isoform Theta of Stromal cell-derived factor 1	0	CXCL12	23842.4	30647.4	34212.9	36804.4	32562.4	33960.2	37247	39567.9	45455.1	34473.1	28912.2	31141.9	40118.7	38122.4	54478.5	30825.6	36168	35870	89823.2	79208
P48382	DNA-binding protein RFX5	0	RFX5	107158	138907	145392	135327	168241	165667	129538	117895	146299	185706	161108	177329	125417	85597.4	147034	135962	184172	157612	150194	120311
P48507	Glutamate--cysteine ligase regulatory subunit	0	GCLM	21921.1	19413.4	12610.9	10144.8	11052.7	6913.32	13173.6	9766.13	9848.62	11469.3	26516.8	44325	13363.5	16542.3	10079.5	5802.38	9941.12	6052.46	11833.4	17717.1
P48634-2;P48634-3	Isoform 2 of Protein PRRC2A;Isoform 3 of Protein PRRC2A	0	PRRC2A	619757	628058	632358	683763	745451	785237	791395	774524	516611	525281	843917	832560	753064	674537	768685	816033	983681	1.03373e+06	731202	795786
P48643	T-complex protein 1 subunit epsilon	0	CCT5	193669	202537	219776	171169	183856	225079	157953	219978	212305	277684	341782	285664	219427	235868	276146	252893	184302	239509	595053	531611
P48668	Keratin, type II cytoskeletal 6C	0	KRT6C	888466	871035	1.14064e+06	1.17574e+06	1.41748e+06	1.35362e+06	774108	797935	743662	739263	415138	429421	652220	627613	759603	851851	951505	906522	442568	455375
P48681	Nestin	0	NES	160347	160758	155477	159054	197579	205790	151305	171903	146122	144858	184063	198906	257995	238813	222289	226317	240411	231429	196301	204946
P48740	Mannan-binding lectin serine protease 1	0	MASP1	278272	269134	327946	350833	319049	316443	338731	338249	307392	298373	182406	174765	252473	266801	272267	276091	320811	320481	265201	217623
P48740-2	Isoform 2 of Mannan-binding lectin serine protease 1	0	MASP1	530814	550212	1.00292e+06	977732	826836	843821	901897	891715	836883	847880	605055	603288	858931	844847	742717	801424	676886	667053	913163	950262
P48740-3	Isoform 3 of Mannan-binding lectin serine protease 1	0	MASP1	19787.6	21812.8	20580.4	22040.8	28465.5	22855.2	31805	24839.6	22245.6	18498.6	15573.4	20234.8	19900.6	22618.8	18093.8	17534.7	33100.9	30910.8	27896.6	28535.7
P48960;P48960-2;P48960-3	Adhesion G protein-coupled receptor E5;Isoform 2 of Adhesion G protein-coupled receptor E5;Isoform 3 of Adhesion G protein-coupled receptor E5	0	ADGRE5	6235.63	6369.16	9814.35	9041.27	5493.26	6498.83	5291.13	5773.68	7138.36	8193.06	6165.06	5395.09	4389.12	4794.96	5563.01	5507.09	6810.51	6550.69	16698.1	16583.8
P48995;P48995-2	Short transient receptor potential channel 1;Isoform Short of Short transient receptor potential channel 1	0.00406123	TRPC1	8662.1	5419.9	7800.72	11680.9	6289.24	9105.54	7985.88	6879.05	8615.88	6646.73	9638.4	9259.12	6531.66	9378.58	6667.2	10290.9	14106.8	11691.8	10440.9	9768.02
P49189;P49189-3	4-trimethylaminobutyraldehyde dehydrogenase;Isoform 3 of 4-trimethylaminobutyraldehyde dehydrogenase	0.000355619	ALDH9A1	NaN	NaN	3580.65	2715.19	NaN	2558.74	3955.9	NaN	NaN	NaN	NaN	NaN	NaN	3517.57	3756.16	5958.71	NaN	NaN	8402.21	8419.28
P49257	Protein ERGIC-53	0	LMAN1	8223.93	9604.94	13711	14232.3	15176.5	11089.9	10229.8	10350.2	7379.56	9059.14	8910.55	7399.2	9997.43	8452.57	9615.44	7578.96	8191.32	14067.1	8986.42	10689.3
P49321;P49321-3	Nuclear autoantigenic sperm protein;Isoform 3 of Nuclear autoantigenic sperm protein	0	NASP	21698.7	20981.8	32556.5	34209.7	25397.6	30278.5	27767.7	30621	30325.3	33554.9	24111.9	24128.7	27959.3	26580.4	22068.4	27105.8	31005.7	31280.6	23439.9	19945
P49368	T-complex protein 1 subunit gamma	0	CCT3	29036	53215.6	50184.8	39446.1	59697.9	68441.1	59168.2	88390.7	50303.6	56802.5	267738	359990	115906	141352	119486	103641	68923	122559	249462	346045
P49406	39S ribosomal protein L19, mitochondrial	0	MRPL19	229609	204722	191842	219674	239630	224158	239053	242889	208880	196069	378622	372458	297197	261596	433294	719108	572755	495279	481785	438264
P49450;P49450-2	Histone H3-like centromeric protein A;Isoform 2 of Histone H3-like centromeric protein A	0.000355619	CENPA	5794.35	7408.31	6856.69	6500.39	5934.25	7207.09	7002.08	7347.4	6351.12	7933.86	8813.17	8240.07	9435.69	9551.51	8013.09	8675.2	7299.03	6135.8	4475.92	2858.26
P49588;P49588-2	Alanine--tRNA ligase, cytoplasmic;Isoform 2 of Alanine--tRNA ligase, cytoplasmic	0	AARS1	202337	277419	144599	183626	153975	198756	202336	155431	192668	205504	274337	259588	174578	162377	182985	229345	236046	260261	247108	232264
P49721	Proteasome subunit beta type-2	0	PSMB2	9512.65	9369.8	6344.08	6184.8	10239.4	10925.5	9505.21	9047.89	5131.48	4322.12	10649.2	11286.4	11701.7	10906.7	8222.88	8207.68	4153.66	5452.69	14146.6	13891.7
P49747	Cartilage oligomeric matrix protein	0	COMP	41495.5	37149.9	47214.9	49520.8	37535	35734.5	34210.9	33974.5	32485.1	28922.3	23826.1	24840.1	29358.5	27428.7	31425.2	35167.4	44416.4	46199.9	40575.2	40144.8
P49750	YLP motif-containing protein 1	0	YLPM1	3.89675e+06	4294594	3.53018e+06	3.66704e+06	3.38384e+06	3.34493e+06	3.47517e+06	3.58465e+06	3.56459e+06	3.41073e+06	3.6685e+06	3674211	3.83797e+06	3558462	3.81109e+06	3895206	4.05516e+06	4.55181e+06	3.75758e+06	3.2127e+06
P49753-2	Isoform 2 of Acyl-coenzyme A thioesterase 2, mitochondrial	0	ACOT2	213283	267960	327484	269510	358794	382145	269312	133812	373884	454731	281050	241374	222939	393678	228977	232531	205794	276126	191264	226734
P49754;P49754-2;P49754-3	Vacuolar protein sorting-associated protein 41 homolog;Isoform 2 of Vacuolar protein sorting-associated protein 41 homolog;Isoform 3 of Vacuolar protein sorting-associated protein 41 homolog	0	VPS41	14777.9	15935.3	15014.3	14567.2	11945.6	10919.5	15512.3	15650.2	14179.1	12978	16993.5	19231.9	16130.6	14027.1	11669.8	16536.7	14632.2	17244.7	25268.8	25645
P49767	Vascular endothelial growth factor C	0	VEGFC	25644.9	28570.7	28023.2	25285.8	26933.4	22039.9	37282.7	35345.6	26002.6	30117.8	23430.7	22316.3	26824.7	25488	25943.2	21874.6	20547.1	18435.5	25350.3	24946.2
P49771-2;Q29980-3	Isoform 2 of Fms-related tyrosine kinase 3 ligand;Isoform 3 of MHC class I polypeptide-related sequence B	0.00884173	FLT3LG;MICB	6378.17	6664.4	2148.71	3116.38	3239.16	3011.04	3847.74	3856.26	4557.44	3924.08	7106.37	7262.11	7010.73	9151.72	4618.45	3940.79	NaN	NaN	3090.23	3347.8
P49788	Retinoic acid receptor responder protein 1	0.00318167	RARRES1	9238.97	9389.31	11432.7	11986	8035.97	7754.05	NaN	8987.83	15066.1	12029.6	NaN	8639.62	4587.63	NaN	9845.46	NaN	NaN	12425.5	16730.4	11572.1
P49790-3	Isoform 3 of Nuclear pore complex protein Nup153	0	NUP153	1.42827e+06	1.30172e+06	1.70473e+06	1.68795e+06	1.70996e+06	1515679	1.49335e+06	1.14578e+06	1.77826e+06	1.79801e+06	1.36775e+06	1.34425e+06	2.13797e+06	2.50948e+06	1.34782e+06	1.61566e+06	1.3483e+06	1.32066e+06	1.49047e+06	1.51566e+06
P49908	Selenoprotein P	0	SELENOP	715560	733084	969995	998204	999852	1076198	804849	799404	973678	1.03416e+06	674169	652146	861050	979168	1.16395e+06	1.20145e+06	937804	953317	750936	771772
P49910	Zinc finger protein 165	0	ZNF165	411638	379650	359114	364989	307530	342107	320423	288547	300239	282190	478770	453861	400299	430268	355143	352914	491436	468477	487102	608751
P49913	Cathelicidin antimicrobial peptide	0	CAMP	123654	135085	137690	133480	154685	159753	153855	151358	148214	142115	86245.2	92152.9	185486	193844	79137.2	76992.7	168556	172173	145763	137339
P49914	5-formyltetrahydrofolate cyclo-ligase	0.0049125	MTHFS	52921.6	57156.6	69694.4	74905.6	67646.9	70361.4	67171.5	71974.8	76360.4	76536.4	59961.1	63577.6	69887.2	72539.2	76788.9	79966.8	55138.5	57775.5	51757.5	52897.1
P49917	DNA ligase 4	0	LIG4	95678	128149	94576.2	95596.1	104084	101891	74287.2	87213.2	92896.5	110519	111195	109208	112272	112364	148033	98188.1	92467.9	92665.1	105407	86338.1
P50225;P50226	Sulfotransferase 1A1;Sulfotransferase 1A2	0	SULT1A1;SULT1A2	NaN	NaN	6400.82	4436.83	NaN	NaN	2109.35	NaN	NaN	NaN	NaN	NaN	NaN	NaN	NaN	NaN	NaN	NaN	3471.04	3224.82
P50395-2	Isoform 2 of Rab GDP dissociation inhibitor beta	0	GDI2	19705.6	20014.4	14006.3	13160.5	15764.5	17409.2	15988.3	15455.4	13751.6	15451.3	18596.5	23913.6	18626.8	20375.5	28466.8	24373.7	19733.3	22748	27874.2	24071.2
P50452	Serpin B8	0	SERPINB8	40071.9	32476.7	41861	34515.6	58805.9	48679.6	61296.3	76132.3	41202.9	46910.7	50154	45075.4	44417.7	51973	40769.9	51412.3	42966.1	46413.1	108328	51833.1
P50502	Hsc70-interacting protein	0	ST13	46166.8	37092.1	32863.7	34079.3	46139.3	54849.7	35375.1	39660.7	44766.4	34149.7	104809	106883	52252	55163.3	61138.8	58893.1	69987.5	80341.8	101335	84239.3
P50552	Vasodilator-stimulated phosphoprotein	0	VASP	13883.8	14670	15859.9	12968.8	16797	18201.3	9324.9	8067.19	14101.2	15254.4	11086.8	11151.5	8787.42	10809.7	13378.2	14051.3	8035.32	9267.88	9830.7	12213.2
P50570;P50570-2;P50570-3;P50570-4;P50570-5	Dynamin-2;Isoform 2 of Dynamin-2;Isoform 3 of Dynamin-2;Isoform 4 of Dynamin-2;Isoform 5 of Dynamin-2	0	DNM2	6342.37	9507.34	7650.83	8544.75	12806.2	8699.73	10138.3	9204.37	9238.66	7474.97	15671.8	13448.9	16867	16527.6	10652.7	8379.09	17958.6	19307.4	17059.2	18348.6
P50748	Kinetochore-associated protein 1	0	KNTC1	260597	236576	273095	237739	292708	311635	245971	272163	273822	325417	309405	304259	305037	256332	210624	300885	296045	300419	293663	228452
P50851;P50851-2	Lipopolysaccharide-responsive and beige-like anchor protein;Isoform 2 of Lipopolysaccharide-responsive and beige-like anchor protein	0	LRBA	1.02039e+06	1.10815e+06	1.05528e+06	1.00524e+06	1.13258e+06	1.13833e+06	974108	995118	976258	991846	887728	981383	981721	1.03275e+06	1.23651e+06	989651	915026	1.10846e+06	977884	1269299
P50897;P50897-2	Palmitoyl-protein thioesterase 1;Isoform 2 of Palmitoyl-protein thioesterase 1	0.00634058	PPT1	2564.45	1872.19	3304.22	2983.78	NaN	NaN	2676.96	2417.51	2314.4	1885.99	4473.85	3090.5	NaN	1775.38	1241.02	1722.23	NaN	2190.09	3511.31	3607.17
P50990;P50990-2	T-complex protein 1 subunit theta;Isoform 2 of T-complex protein 1 subunit theta	0	CCT8	952.949	NaN	1467.48	1731.16	NaN	1055.79	1806.44	1846.05	1482.9	713.595	8214.08	7975.75	2996.48	3223.77	1642.61	2969.07	NaN	1533.46	8332.96	8709.08
P50991	T-complex protein 1 subunit delta	0	CCT4	54991.7	62823.3	48990.6	41308.2	52669.7	72757.9	57512.6	52349.5	47937.2	38744.8	149111	157920	80680.8	76288.5	91940.7	68505.8	101408	82732.1	109185	112571
P51003	Poly(A) polymerase alpha	0	PAPOLA	77286.7	83657.8	80281.7	78664.5	77424.3	37182.4	71522.7	76243.8	66758.6	61072.3	82924	81730.4	72460.4	75272.5	70269.4	87019.4	97766.6	97904.8	29033.7	24799.4
P51124	Granzyme M	0	GZMM	24589.1	1252518	2.4023e+06	2229410	35781.4	20834.6	1.28138e+06	1.2592e+06	1495510	1.85504e+06	35778.4	NaN	NaN	NaN	3057.5	4.0155e+06	NaN	NaN	1.73365e+06	1.77327e+06
P51512;P51512-2	Matrix metalloproteinase-16;Isoform Short of Matrix metalloproteinase-16	0	MMP16	154323	144918	161689	212346	185728	135248	120004	131886	210825	191369	156015	178790	234726	193615	177352	156080	164582	169225	167830	184130
P51523	Zinc finger protein 84	0	ZNF84	55789.9	54609.5	44337.7	48270.2	44151.1	42697.9	53278.8	51499.7	45882.2	44714.3	52829.3	64872.2	62293.6	66219.6	54195.6	57927.7	49858.6	48836.9	33215.4	38357
P51532;P51532-2;P51532-3;P51532-4;P51532-5	Transcription activator BRG1;Isoform 2 of Transcription activator BRG1;Isoform 3 of Transcription activator BRG1;Isoform 4 of Transcription activator BRG1;Isoform 5 of Transcription activator BRG1	0	SMARCA4	112022	97257.2	94447.8	78910.2	101719	104271	110478	113679	83784	86089.1	117435	121398	124759	127922	123673	115611	114476	140026	108137	118078
P51636;P51636-3	Caveolin-2;Isoform C of Caveolin-2	0.00318167	CAV2	36494.4	34704.3	33533.8	36609.8	49716.2	51614.4	27486.5	28337	34229.7	34001.4	34306	37089	29994.2	34880.8	47389.1	44516.1	33841.6	36148.5	46629	43595.1
P51659;P51659-2;P51659-3	Peroxisomal multifunctional enzyme type 2;Isoform 2 of Peroxisomal multifunctional enzyme type 2;Isoform 3 of Peroxisomal multifunctional enzyme type 2	0	HSD17B4	16462.1	14055.5	16979.4	14716.4	15027	17782.9	25759.6	20864.7	15413.3	13471.4	11479.1	19592.1	16401.6	9790.45	11998.9	13259.4	23193.9	27208.3	17200.1	14516.5
P51693-2	Isoform 2 of Amyloid-like protein 1	0	APLP1	145292	140518	123636	126443	185949	193335	130910	119894	87714.6	108276	106219	119214	150603	147823	112917	131504	130020	105719	87790.6	86759.4
P51787;P51787-2	Potassium voltage-gated channel subfamily KQT member 1;Isoform 2 of Potassium voltage-gated channel subfamily KQT member 1	0.00318167	KCNQ1	11444.1	10616.9	9728.61	6390.53	8792.19	15005.7	4856.64	12264.2	8757.03	9410.07	11098.1	14720.5	16910.2	12509.8	12383.6	18051.3	11915.4	9319.17	13488.4	12390.8
P51797;P51797-5	Chloride transport protein 6;Isoform 5 of Chloride transport protein 6	0	CLCN6	25992.7	23846	23328.8	24385.2	17200.2	12072.7	21022.7	19477	46660.2	36247.1	36283	34343.4	20414.8	10428.1	76181.4	61894.6	42638	8777.53	66518.1	29686.9
P51805	Plexin-A3	0	PLXNA3	233146	180052	229531	184191	178766	194534	214176	238040	176820	192653	223518	241474	242569	284672	435663	286923	282440	291972	202543	235479
P51825;P51825-2;P51825-3	AF4/FMR2 family member 1;Isoform 2 of AF4/FMR2 family member 1;Isoform 3 of AF4/FMR2 family member 1	0	AFF1	115040	130136	92232.8	109310	110893	102532	86675.7	106104	105261	95154.8	103623	112625	99152.8	123439	107783	100257	94947.5	91026	93562.7	71234.5
P51841	Retinal guanylyl cyclase 2	0	GUCY2F	717991	668400	602358	578845	726661	731716	578185	587234	581721	544008	965014	1.00059e+06	751728	806582	720548	757053	674601	651590	857329	932770
P51878-5	Isoform 5 of Caspase-5	0.00634058	CASP5	113282	150871	114368	117207	84210.9	222533	119467	71388.4	80087.5	50735.3	63168.9	87872.5	118594	144972	102416	48356.9	121867	88592.2	308080	298653
P51884	Lumican	0	LUM	525409	542501	645529	654197	492847	496919	658269	662279	428912	438525	677069	707400	788668	898997	1.16431e+06	1.03335e+06	1079208	1.13026e+06	1.1169e+06	1.19493e+06
P51956;P51956-2	Serine/threonine-protein kinase Nek3;Isoform 2 of Serine/threonine-protein kinase Nek3	0.00199336	NEK3	22884.1	20737.6	31495.1	7207.5	40624.3	39215.3	21503.4	15658.4	17603.9	NaN	46056.3	51664.7	29803.7	41739.8	24484.4	37017.5	59687.2	65024.7	14050.3	48473
P51957	Serine/threonine-protein kinase Nek4	0	NEK4	4338804	4572954	3.61819e+06	3.54221e+06	3.78907e+06	4.18107e+06	2771360	4011198	3966981	4214638	3.87866e+06	3.60686e+06	3.7365e+06	3.9476e+06	4341493	3358572	3.15982e+06	2.86709e+06	2.45524e+06	2.75067e+06
P51991;P51991-2	Heterogeneous nuclear ribonucleoprotein A3;Isoform 2 of Heterogeneous nuclear ribonucleoprotein A3	0.000355619	HNRNPA3	10788.8	13841.9	23223.1	22275.8	16858.4	18203.9	22054.1	19580.7	16078.8	15771.1	13903.3	16547.4	14876.8	19676.2	20799.8	22793.4	18329.4	18290.9	20363.6	21457.8
P52179	Myomesin-1	0	MYOM1	1.16319e+06	939462	953927	1.04161e+06	885043	985674	996817	889975	929442	943516	925637	895893	988967	1.24505e+06	613739	572282	798312	1.00159e+06	891564	1.41108e+06
P52429	Diacylglycerol kinase epsilon	0	DGKE	68827.6	83105.1	82191.5	79543.4	95174	73173.8	72359.5	72200.6	63153.7	69566.6	63975.7	66250.4	69730.6	89357.6	69477.4	63268.8	60465.1	47383.3	85459	72661.6
P52701;P52701-3	DNA mismatch repair protein Msh6;Isoform 3 of DNA mismatch repair protein Msh6	0	MSH6	182927	182425	177413	206986	216186	199302	174496	165742	193338	156150	202416	182912	169086	180656	182683	183588	194217	192879	234330	239974
P52736;P52736-2;P52736-3;P52736-4;P52736-5	Zinc finger protein 133;Isoform 2 of Zinc finger protein 133;Isoform 3 of Zinc finger protein 133;Isoform 4 of Zinc finger protein 133;Isoform 5 of Zinc finger protein 133	0	ZNF133	288592	247594	374761	386776	406279	408418	330306	362650	344332	366327	338957	311503	307737	339321	286167	271424	275696	428106	343474	348735
P52740	Zinc finger protein 132	0	ZNF132	742270	584306	800394	735855	874132	868840	835132	753633	989316	794912	899627	686165	863620	767649	917344	950729	706391	663199	716891	678486
P52746	Zinc finger protein 142	0	ZNF142	401757	451004	406844	359519	364950	442002	399558	451872	337786	479018	513666	631438	519234	508366	518137	768291	405427	412323	602810	589645
P52790	Hexokinase-3	0	HK3	30356.9	30426.2	26623.7	26007.1	12354.8	10233.9	18047.3	16753.7	29407.1	26075.8	19288.2	21302.3	8940.72	7493.73	11554	14517.1	10896.2	8595.82	18021.2	17094.5
P52848	Bifunctional heparan sulfate N-deacetylase/N-sulfotransferase 1	0.00136939	NDST1	63093.2	70317.9	49391.7	59359	69859.1	83970.8	52325.6	49112.6	47217.2	42709.1	70051.3	75670.1	88054.9	102110	97530.9	91848.8	123258	123959	66735	58407
P52907	F-actin-capping protein subunit alpha-1	0	CAPZA1	4361.11	3858.87	9062.15	8821.37	10980.7	8995.01	10250.1	11374.2	8234.8	8804.09	10447.4	11243.5	10335.1	5909.2	7746.03	9742.97	8017.27	8658.42	23136.7	22377
P52948;P52948-2;P52948-5	Nuclear pore complex protein Nup98-Nup96;Isoform 2 of Nuclear pore complex protein Nup98-Nup96;Isoform 5 of Nuclear pore complex protein Nup98-Nup96	0	NUP98	34585.3	32196	35733.6	30025.1	32850.1	37925.3	45243	41956.3	32858.7	31344.2	26268.8	26562.4	35393.6	32203.6	33415.3	33091.1	33321.5	31063.7	28507.1	30105.8
P52952;P52952-2;P52952-3	Homeobox protein Nkx-2.5;Isoform 2 of Homeobox protein Nkx-2.5;Isoform 3 of Homeobox protein Nkx-2.5	0	NKX2-5	62806.4	56125.3	80533.8	80464.5	86865.6	90964.4	59011.5	55796.4	61408.4	54452.8	76752.7	71690.1	84661.3	105905	116681	104086	75578.4	76875.7	68723.5	70120.8
P53004	Biliverdin reductase A	0.00229961	BLVRA	NaN	NaN	NaN	NaN	NaN	NaN	NaN	NaN	1533.38	1443.65	5316.22	5581.35	NaN	666.522	NaN	1411.17	NaN	NaN	NaN	785.788
P53365-2	Isoform 2 of Arfaptin-2	0	ARFIP2	20915.9	31108.8	26454.2	25216.3	69350.3	34956.6	34663.5	27785	28242.9	26417.3	61299.7	54587.2	77225.5	62570.1	69191.4	41784.5	58829.1	32698.7	28074.6	37513.5
P53367	Arfaptin-1	0.00318167	ARFIP1	37491.7	47592.3	34301.4	35729.6	44951.8	39245.3	32852.7	29331	35953.6	35326.8	30141.4	32443.4	25366.3	28786.7	25865.6	39953.7	38916.2	39197.1	32870.8	26522.9
P53396;P53396-2	ATP-citrate synthase;Isoform 2 of ATP-citrate synthase	0	ACLY	85076.6	59807.7	56779.5	62254.5	46707.5	57147.4	55563.8	62240.9	68411.2	59660.4	53541.1	51917.4	67933.7	79249.7	43443.5	44697.1	48868.2	50792.7	44149.6	41333.6
P53618	Coatomer subunit beta	0.00659472	COPB1	NaN	NaN	NaN	NaN	NaN	349.027	NaN	NaN	NaN	187.485	NaN	NaN	245.527	601.984	NaN	NaN	NaN	NaN	1137.15	1045.65
P53634	Dipeptidyl peptidase 1	0.000700035	CTSC	3871.68	2984.33	3597.01	5547.4	2954.77	2841.3	1372.48	2296.34	2957.53	2258.89	3797.5	4257.15	1477	728.866	1488.14	1716.22	4687.79	NaN	2932.06	2953.69
P53701	Cytochrome c-type heme lyase	0	HCCS	20983.9	22857.9	15628.9	16100.2	18074.4	19166.4	20589.9	19005.7	20667	20842.2	18909.5	24839	23512.3	27923.5	14795.1	19671.3	21367.1	19144.4	20393.3	18108.6
P53778;P53778-2	Mitogen-activated protein kinase 12;Isoform 2 of Mitogen-activated protein kinase 12	0	MAPK12	296131	288193	270846	245607	287336	242827	212831	237738	184830	195681	488409	275370	246464	162225	185701	277026	218285	285764	262012	325936
P53804	E3 ubiquitin-protein ligase TTC3	0	TTC3	308259	319421	307650	335295	331989	317708	303960	305084	319770	307690	344682	315043	346028	372315	353845	301151	341523	317757	341232	347244
P53814;P53814-5;P53814-6	Smoothelin;Isoform B2 of Smoothelin;Isoform B3 of Smoothelin	0	SMTN	436501	438006	437120	456506	489521	558654	465045	423504	407200	428924	713260	690532	649217	605301	605679	618771	613470	680058	631494	713628
P53992;P53992-2	Protein transport protein Sec24C;Isoform 2 of Protein transport protein Sec24C	0.00884173	SEC24C	32561.4	8568	23257	6785.42	7235.4	8161.53	8456.3	9007.45	15319.7	4698.79	9978.33	8393.36	9451.6	2875.31	10467.1	5727.6	NaN	26015.9	5281.01	4754.54
P54132	Bloom syndrome protein	0	BLM	287914	371154	180123	192013	213888	207597	229286	195227	168667	181009	268054	221723	283723	220954	177645	176050	277791	201866	237201	220959
P54198	Protein HIRA	0	HIRA	1.53044e+06	1.23481e+06	1.18122e+06	1.22962e+06	1.13383e+06	1.08723e+06	1.41371e+06	1.14512e+06	1.64187e+06	1.67042e+06	1311896	1.78422e+06	955319	863428	763674	1.26593e+06	991614	898349	906046	1.72672e+06
P54252-3	Isoform 3 of Ataxin-3	0	ATXN3	104176	101738	87774.2	69947.7	120087	102654	103942	101459	77185.5	69116.7	105988	106398	119523	75905.5	151505	79376.5	107322	119268	159612	160667
P54296	Myomesin-2	0	MYOM2	411836	472687	418314	469640	442293	486653	461476	485011	444337	453965	460904	506824	466722	574390	532869	507942	585693	489179	493255	397196
P54725;P54725-2;P54725-3	UV excision repair protein RAD23 homolog A;Isoform 2 of UV excision repair protein RAD23 homolog A;Isoform 3 of UV excision repair protein RAD23 homolog A	0	RAD23A	NaN	1411.38	7939.76	9064.09	9893.74	10015.8	5362.56	5376.75	6213.43	10494.4	74666.5	74718.1	15678.3	17670.5	15922	22249.8	11173.5	12475.1	29870.3	30356.5
P54750-4	Isoform 4 of Calcium/calmodulin-dependent 3',5'-cyclic nucleotide phosphodiesterase 1A	0	PDE1A	405250	373026	429926	394140	249166	294401	354430	369354	332818	417975	537388	263768	343129	317389	349128	310791	385858	330686	405879	414876
P54802	Alpha-N-acetylglucosaminidase	0.00229961	NAGLU	64747.1	67214.9	72478.2	80612.6	49118.4	55468.6	51064.5	41309.9	42904.3	37739.5	54514.3	68391.2	47990.6	46679.3	56615.3	65066.6	57622.6	73569.5	83882.5	58818.8
P54803;P54803-3	Galactocerebrosidase;Isoform 3 of Galactocerebrosidase	0	GALC	30499.7	27507.4	25871	27575.1	41366.9	33275.5	23466.9	25041.6	30670.3	27165.8	36555	29375.2	39292.9	32882.1	34919.4	33758.9	41247.2	40205.9	37052.2	40428.1
P54920	Alpha-soluble NSF attachment protein	0	NAPA	26245.3	26171.8	15694	16394.7	17842.3	20961.3	24246.7	18243.8	18768.8	16656.4	65652.2	66455.9	34642.9	33850.2	37216.8	38281.7	50531.7	43770.2	33593.9	40443.3
P55001;P55001-2;P55001-3	Microfibrillar-associated protein 2;Isoform A' of Microfibrillar-associated protein 2;Isoform B of Microfibrillar-associated protein 2	0	MFAP2	76617.4	72777.7	108144	111797	93708.5	83065.9	88774.3	84656.4	35618.1	56826.6	50050	86504.8	75656.4	76108.3	58195.7	81651.2	100822	57994.5	143994	145893
P55010	Eukaryotic translation initiation factor 5	0.0016835	EIF5	30604	29681.8	37040	31428.3	37587.3	38157.5	33885.2	36583.4	44302.9	45147.5	44673.7	41581.8	44718.8	51379.1	33945.2	32638.7	43864.2	53627.4	32575.1	51248.2
P55011;P55011-3	Solute carrier family 12 member 2;Isoform 2 of Solute carrier family 12 member 2	0	SLC12A2	85694.4	86713.9	73099.1	76575.7	78353.9	84132.6	86687.2	78619.6	76832.2	79392	85485.9	80584.4	92496.9	98727.3	88591.9	70160.9	86415.5	90783.3	100671	91686.6
P55017-2;P55017-3	Isoform 2 of Solute carrier family 12 member 3;Isoform 3 of Solute carrier family 12 member 3	0	SLC12A3	335067	343410	245380	239627	373827	360600	227800	252192	238489	221335	426505	493184	491996	464451	370606	402722	405846	402176	354375	334676
P55056	Apolipoprotein C-IV	0	APOC4	346258	308707	173853	141120	412640	431945	289389	304649	258429	233806	803870	762633	650989	525631	635435	520660	383205	428151	243611	301857
P55058	Phospholipid transfer protein	0	PLTP	1.41952e+06	1.3768e+06	1964434	1.96954e+06	1.59247e+06	1.70167e+06	1941221	1.95031e+06	1.89894e+06	1.88351e+06	1.57182e+06	1.64444e+06	1624095	1675320	1.81581e+06	1.90742e+06	2.05682e+06	2.04883e+06	2325348	2440307
P55061;P55061-2	Bax inhibitor 1;Isoform 2 of Bax inhibitor 1	0.00349428	TMBIM6	804214	787618	840006	562827	767553	484147	775017	793115	657699	569208	467387	1.05109e+06	1.03607e+06	992084	297392	587129	871130	405440	295584	299973
P55072	Transitional endoplasmic reticulum ATPase	0	VCP	48958.2	48186.4	68472	67320.1	70194.5	63265.6	66612.3	57442.7	61290	60787.5	116104	105679	69747	70472.1	61828.8	63829.7	73136	71618.8	136324	159000
P55083-2	Isoform 2 of Microfibril-associated glycoprotein 4	0	MFAP4	21231.4	21421.4	17069.9	15651.3	22522.2	22302.9	14693.4	14771.9	14167.9	15795.5	15508.7	12527.4	13227.1	16539.3	17575.1	13308.2	18349.2	19210.5	16770.5	14738.1
P55103	Inhibin beta C chain	0	INHBC	20345.1	20901	26860	28744.7	23166.3	22249.2	26812.9	24693.2	22258.6	19710.8	28500.5	28560.2	19349.3	21856.4	22918.4	23252.8	37644	39976.1	45717.2	48389
P55107	Growth/differentiation factor 10	0	GDF10	13746.4	19188	17290.6	13979.8	26578.9	27506.7	27683.3	20964.8	21214.6	28366.3	16165	11482.4	683907	236781	18288.3	12864.6	11346	12471.6	15304.2	11935.3
P55157	Microsomal triglyceride transfer protein large subunit	0	MTTP	257622	279000	385213	368584	341907	373572	238313	317115	300949	319890	364499	298518	368294	458787	442983	297720	335496	369220	390854	467006
P55209;P55209-2;P55209-3	Nucleosome assembly protein 1-like 1;Isoform 2 of Nucleosome assembly protein 1-like 1;Isoform 3 of Nucleosome assembly protein 1-like 1	0	NAP1L1	NaN	NaN	3158.12	2992	3982.05	5822.12	3799.45	3358.64	NaN	NaN	12707	7693.78	899.875	4283.81	NaN	NaN	NaN	NaN	6313.39	13108
P55265;P55265-2;P55265-3;P55265-4	Double-stranded RNA-specific adenosine deaminase;Isoform 2 of Double-stranded RNA-specific adenosine deaminase;Isoform 3 of Double-stranded RNA-specific adenosine deaminase;Isoform 4 of Double-stranded RNA-specific adenosine deaminase	0	ADAR	229751	231938	293592	301862	294708	263385	293768	304401	344682	304648	259397	299415	334346	345915	297703	304867	240676	302279	163789	184562
P55268	Laminin subunit beta-2	0	LAMB2	73430.3	87950.5	73648.3	68242.4	57253.8	69477	74030.5	70103.8	82517.2	86230.2	78043.8	80851.2	76706.6	95623.9	70206.4	71604.4	72797.3	54614	95895.3	99234.1
P55290;P55290-4;P55290-5	Cadherin-13;Isoform 4 of Cadherin-13;Isoform 5 of Cadherin-13	0	CDH13	82331.4	109539	51834.3	99816	110596	136734	137283	141048	102637	105168	114349	112798	109425	96000.8	106481	113726	84418.8	85303.5	88151.9	117528
P55347-2	Isoform 2 of Homeobox protein PKNOX1	0	PKNOX1	9467.19	11855.2	10588.8	10645.2	7717.38	5653.23	16737.5	20153.1	4061.56	3830.67	10330	9199.01	5687.62	4887.16	5683.75	15302.3	10769	11435.6	5635.31	5031.25
P55735	Protein SEC13 homolog	0	SEC13	99145.7	108230	99857.2	79911.6	112421	86134.6	78711.2	72454.3	99301.8	82745.1	80036.5	76324.9	82299.7	106193	69007.8	56827.5	98412.3	96689.3	114712	105719
P55769	NHP2-like protein 1	0	SNU13	437198	404760	266266	23134.7	420974	420415	476253	425126	341389	31238.3	445057	441525	325385	302743	80617.8	473826	517866	535050	449926	446029
P55771	Paired box protein Pax-9	0	PAX9	23374.6	17497.8	29170.8	32900	23437.3	23102.5	25567	17717.4	21033.8	22870	24095.9	24166.2	32186	31232.5	21271.2	33190.5	31709.9	29004	27453.7	21663.4
P55774	C-C motif chemokine 18	0	CCL18	33759.5	29406.6	49479.4	50162.1	30629.7	36451.6	30033.6	30322.7	25111	25502.7	66202.2	62097.1	26165.6	27162.3	48736.5	53791.4	200009	192202	180051	171132
P56199	Integrin alpha-1	0	ITGA1	16851.9	18317.1	11131.7	17672.6	21777.3	19509.4	16286	16329.5	21717.7	14703.9	21762.2	21207.5	19490.1	21151.4	32885.3	18953.4	21506.5	14655.3	21034.3	17616.1
P56202	Cathepsin W	0	CTSW	13726.1	18787.6	19408.3	19784.3	21642.8	12684.5	14680.5	17359.5	10242.6	12269.2	19031	18906	12905.9	23420.9	35915.8	29085.2	34095.5	27519.1	21998.1	21943.5
P56704;P56704-2	Protein Wnt-3a;Isoform 2 of Protein Wnt-3a	0.00634058	WNT3A	22569.2	23860.5	24632.5	20933.7	4893.76	7725.02	6631.44	6873.29	21565	6355.85	2609.69	5957.06	21330.3	20306.2	8427.78	32655.6	12364.6	11716.4	22894.1	2802.13
P56706	Protein Wnt-7b	0.00199336	WNT7B	472318	306567	115206	446657	630749	367256	303782	184630	140533	388561	191758	127066	520004	195880	149032	341950	169125	355834	198667	280409
P56945-8	Isoform 8 of Breast cancer anti-estrogen resistance protein 1	0.00432499	BCAR1	86382.2	79855	41802.2	43134.8	94025.2	177449	129395	130723	55492.8	56411.3	99593.2	89823.2	93701.6	99720.7	60203.2	74223.2	129459	134426	93210.5	91831.7
P57052-2	Isoform 2 of Splicing regulator RBM11	0	RBM11	37751.3	37216.3	31345.8	33267.7	38314.1	46710.8	35406.4	33638.8	28974.9	27370.6	31093.2	26908.3	19029.2	24082.2	15827.1	14632.9	12297.2	9248.58	77.3941	2325.31
P57071	PR domain zinc finger protein 15	0	PRDM15	154148	139813	193332	161336	154069	238103	183238	159168	130656	150126	241084	210003	172019	179967	226454	181682	212269	232693	173406	157510
P57082;P57082-2	T-box transcription factor TBX4;Isoform 2 of T-box transcription factor TBX4	0.00406123	TBX4	60092.6	62542.4	59217.1	59788	72704	67856.8	64164.6	72287.8	56965.7	50811.8	56833.1	54965	61112.5	58190.9	51192.9	59681.8	60814.4	72601.2	41231.1	43887.7
P57087	Junctional adhesion molecule B	0	JAM2	11813.6	13043.3	8858.75	6976.77	8714.47	12995.5	9195.55	10846.6	13194.8	12441.1	15637.8	16348.1	15295.7	14301.4	9662.92	13155.9	11134.2	18366.2	10327.9	12616.4
P57103-7	Isoform 8 of Sodium/calcium exchanger 3	0	SLC8A3	16287.4	18556	13663.7	17289.9	12500.3	18692.5	18998.1	20008.3	14832.6	12807.7	22522	16903.4	17298.3	21194.9	27009.4	19356.3	17961.2	20242.3	10531.9	10409.6
P57729	Ras-related protein Rab-38	0.00199336	RAB38	129417	140434	124506	140104	104705	132984	108549	81128.7	154275	134300	199403	172966	148243	138996	120289	153188	148658	163619	143426	149761
P57796-2	Isoform 2 of Calcium-binding protein 4	0	CABP4	77802.3	79224.7	269901	250944	170570	299724	86927.5	77417.7	121192	151733	121340	230447	131718	170832	58219.3	84884.4	197120	210682	227334	303366
P58166	Inhibin beta E chain	0	INHBE	10998	11968	7127.05	7239.4	14305.8	11591.6	8388.72	9140.1	9200.52	7534.91	21468.8	20289.6	16112.9	17202	12149.6	7390.24	16463.9	11952.6	35639.5	34486.2
P58215;P58215-2;P58215-3	Lysyl oxidase homolog 3;Isoform 2 of Lysyl oxidase homolog 3;Isoform 3 of Lysyl oxidase homolog 3	0	LOXL3	17776.6	23655.4	23912.5	15394.2	23543.9	21566.3	19686.4	22247.7	17118.4	10026.9	9384.38	10023.2	41580	37670.6	12254	46861.8	15701.8	19251.9	14524.5	26167.6
P58335-4	Isoform 4 of Anthrax toxin receptor 2	0	ANTXR2	40251.6	42530	68338.2	69564.7	54595.1	54395.8	62883.9	63458.1	40780.8	43050.9	32880	33665.2	57458.1	62164.5	53045.2	52702.7	56081.1	56213.2	30237.5	30085
P59037	Putative uncharacterized protein encoded by LINC00313	0.00406123	LINC00313	24029.7	26689.2	16834.3	22551.4	6966.6	6091.53	NaN	13364.8	10761.5	NaN	NaN	NaN	NaN	NaN	NaN	NaN	NaN	NaN	NaN	NaN
P59046;P59046-2;P59046-3;P59046-4;P59046-6;P59046-7	NACHT, LRR and PYD domains-containing protein 12;Isoform 2 of NACHT, LRR and PYD domains-containing protein 12;Isoform 3 of NACHT, LRR and PYD domains-containing protein 12;Isoform 4 of NACHT, LRR and PYD domains-containing protein 12;Isoform 6 of NACHT, LRR and PYD domains-containing protein 12;Isoform 7 of NACHT, LRR and PYD domains-containing protein 12	0	NLRP12	186205	221467	69577.8	63566.9	69730.7	62716.7	136462	134462	57316.2	61487.7	42714.9	59865.7	58505.9	60020.9	68494.1	66913.5	108165	115080	55668	32798.5
P59074	Putative charged multivesicular body protein 4B-like protein CHMP4BP1	0	CHMP4BP1	191295	143902	203792	199514	145924	209963	167286	156084	132809	148439	182052	217022	175482	145609	194632	172436	121221	184542	54963.5	57900.3
P59510-2	Isoform 2 of A disintegrin and metalloproteinase with thrombospondin motifs 20	0	ADAMTS20	164876	184890	117945	136338	113079	124588	124791	142160	150085	164571	154862	134651	120172	133071	144309	136822	130255	141435	123325	110902
P59665;P59666	Neutrophil defensin 1;Neutrophil defensin 3	0	DEFA1;DEFA3	2041487	1.94025e+06	2939629	3.08798e+06	1.56502e+06	1.46842e+06	3569680	3.42525e+06	3.95501e+06	4.02544e+06	301072	342368	207157	226539	166004	133186	193141	207855	496291	467747
P60022	Beta-defensin 1	0.00380469	DEFB1	5625.68	6039.74	3118.65	3326.08	9390.17	8060.51	4235.87	4376.97	2726.1	2771.42	2562.06	3063.68	2849.57	1536.54	2198.19	3812.36	5758.65	5248.84	2375.16	2167.84
P60174;P60174-3	Triosephosphate isomerase;Isoform 2 of Triosephosphate isomerase	0.00136939	TPI1	694586	693454	792800	774627	758733	836537	648478	690182	671526	714497	741945	799655	644985	725815	539059	605569	734094	752510	441410	431149
P60508	Syncytin-2	0	ERVFRD-1	242751	240037	183163	366755	443903	343029	514526	601398	149773	132162	242777	238379	491224	434868	596811	747200	738763	748374	735586	677852
P60606	Cortexin-1	0.00717703	CTXN1	NaN	NaN	12566.7	10469	9231.29	NaN	NaN	5571.08	18425.4	17726.4	NaN	2692.9	36162.4	40682.8	NaN	NaN	NaN	NaN	20586	17955.5
P60660;P60660-2	Myosin light polypeptide 6;Isoform Smooth muscle of Myosin light polypeptide 6	0	MYL6	10299.5	8566.98	16798.1	15203.5	17978.3	17743.1	23940.6	21912.6	12372.9	13785.7	15088	15695	17529.9	17177.1	14651	15500.8	17893.6	26352.7	49528.5	42555.1
P60709;P63261	Actin, cytoplasmic 1;Actin, cytoplasmic 2	0	ACTB;ACTG1	139729	138438	260763	263331	228966	225513	361375	358851	250490	257030	243023	254125	378643	383211	213507	197338	132471	130231	1.69456e+06	1.77125e+06
P60842	Eukaryotic initiation factor 4A-I	0	EIF4A1	14022.4	18529.2	21327.3	20438.5	24289.5	22353.3	25794.4	23991.8	23283.6	21771.1	51733.3	50395.1	32811.8	31201.6	21163.9	23109.1	14211.4	17928.1	68364	69959.8
P60891	Ribose-phosphate pyrophosphokinase 1	0	PRPS1	11351.1	1318.87	17329.3	15460.8	12562.6	17885.3	7614.01	9217.06	12245.1	6685.89	65811.7	64548.5	14266.7	15320.6	14015.7	13594.7	13384.9	13008	23954.7	27697.6
P60900;P60900-2	Proteasome subunit alpha type-6;Isoform 2 of Proteasome subunit alpha type-6	0	PSMA6	9626.55	8533.78	5299.69	5622.79	12039.5	15262.8	4416.71	3002.92	6642.19	7714.14	6386.13	5842.93	7980.23	7623.07	12839.7	3912.58	16140.2	15527.4	16902.8	17391.6
P60953	Cell division control protein 42 homolog	0	CDC42	3354.2	4244.74	9064.27	9788.26	6743	6297.57	9299.28	7747.21	6111.28	6935.54	9653.77	10405.8	9668.81	11226.1	3826.96	5503.9	3905.81	3225.17	27489	28224.8
P60983	Glia maturation factor beta	0	GMFB	15807.4	20806.6	10286.9	13732.2	22764.8	26658	18424.5	16713.8	15559	11427.9	30126.4	32649	53498	25575.2	28208	25270.8	31640.6	33810.6	27834.2	21346.4
P60985;P60985-2	Keratinocyte differentiation-associated protein;Isoform 2 of Keratinocyte differentiation-associated protein	0	KRTDAP	2744.77	2374.03	2401.65	3502.67	3471.89	4260.38	6777.99	9085.25	1502.72	1226.07	1389.24	1266.08	1013.87	1150.68	1605.12	2197.88	3861.61	3352.52	1809.85	1724.78
P61006;P61006-2	Ras-related protein Rab-8A;Isoform 2 of Ras-related protein Rab-8A	0.0016835	RAB8A	11708.7	13803.6	11355.4	14161.3	13002.1	9395.8	12289.7	14038.9	8630.18	14317.4	20684.5	19652.7	12018.7	10942.9	12850.1	15004.2	12979	17970.6	10573.2	9494.03
P61019;P61019-2	Ras-related protein Rab-2A;Isoform 2 of Ras-related protein Rab-2A	0.00659472	RAB2A	NaN	NaN	1885.85	2233.2	4568.44	4421.64	4240.02	3875.35	2738.09	3800.13	NaN	NaN	NaN	2670.05	2712.7	NaN	NaN	NaN	3646.54	2959.34
P61026	Ras-related protein Rab-10	0	RAB10	62263.5	59911.8	65074.2	76277.9	56763.4	47914.5	68506	62511.7	68902.6	65202.2	60340	57074.9	77708.6	72438	59112.4	60196	57359.4	67594	98004.3	76617.6
P61081	NEDD8-conjugating enzyme Ubc12	0.000355619	UBE2M	55655.5	56928	77215	77147.9	80330.2	68542.6	39022.9	41091	42644.2	58090.8	106103	91443.5	121872	151324	33731.4	17717	55078.1	44086.3	41124	49804.6
P61201	COP9 signalosome complex subunit 2	0	COPS2	4397.19	4292.6	3859.96	3122.31	4844.18	4436.11	4488.45	4380.29	4620.32	5018.69	5222.24	6046.03	3541.51	4111.01	3697.47	4371.02	3971.73	4823.83	1861.05	2737.02
P61204;P84077	ADP-ribosylation factor 3;ADP-ribosylation factor 1	0	ARF3;ARF1	51863.2	72972.4	103583	110699	95625.8	88283.1	85774.3	92548	127601	113721	117505	93659.3	130280	108049	142074	115334	90865.9	88971.9	117026	147401
P61224;P61224-2;P61224-3;P62834	Ras-related protein Rap-1b;Isoform 2 of Ras-related protein Rap-1b;Isoform 3 of Ras-related protein Rap-1b;Ras-related protein Rap-1A	0	RAP1B;RAP1B;RAP1B;RAP1A	10433.2	13916.6	16939.4	19317.7	9093.68	13062.3	11988.4	15999.7	23400.4	19687.1	20535.1	18908.6	19317.5	11787.8	10581.2	9184.12	10297.8	11598.9	23878.2	24185.7
P61247	40S ribosomal protein S3a	0.00659472	RPS3A	NaN	NaN	NaN	NaN	NaN	NaN	NaN	NaN	NaN	NaN	NaN	NaN	1293.86	2816.75	NaN	NaN	NaN	NaN	6677.43	6537.5
P61328;P61328-2	Fibroblast growth factor 12;Isoform 2 of Fibroblast growth factor 12	0	FGF12	128619	122146	224467	232254	188823	193689	293225	284611	232413	209111	142962	173842	83748.2	64880	136523	180565	129815	128871	8133.24	6565
P61366	Osteocrin	0.00104675	OSTN	16269.4	NaN	NaN	NaN	22281.9	23829.5	NaN	NaN	14720.5	NaN	28016.1	23872.4	24682.4	22642.8	23060.8	24260.4	133199	134699	24654.2	26509.8
P61604	10 kDa heat shock protein, mitochondrial	0.00659472	HSPE1	36652.2	35782.1	29939.7	29443.3	23983.3	27650	37827.6	41643.7	41403.3	38644.7	46343.7	42666.1	47343.1	56421.3	28278.5	14570.6	34311.6	38127	26970.5	27166.5
P61626	Lysozyme C	0	LYZ	750885	769429	886789	866467	601919	589734	1.03233e+06	1.00857e+06	888630	890382	626545	670745	591358	550609	542497	531369	817140	827968	1.09019e+06	1.09051e+06
P61764;P61764-2	Syntaxin-binding protein 1;Isoform 2 of Syntaxin-binding protein 1	0	STXBP1	34103.1	41139.7	74846.1	56704.9	58724.2	34513	50421.7	50079.4	51625.3	41000.8	41462.2	38214.5	100082	55089.1	49506.4	39493	44139.5	37639.6	28162	35608.4
P61769	Beta-2-microglobulin	0	B2M	5481.76	5486.34	5697.68	4876.66	5836.35	5899.95	4455.45	5058.53	4297.17	3493.49	5701.03	5502.03	6437.01	7251.49	4654.53	6692.12	7071.86	7480.21	8925.53	10490.9
P61812;P61812-2	Transforming growth factor beta-2 proprotein;Isoform B of Transforming growth factor beta-2 proprotein	0.000355619	TGFB2	526339	499597	491101	476089	514932	486933	605958	572628	534937	528336	504187	444935	654608	493024	586214	392667	421986	468828	511864	589739
P61952	Guanine nucleotide-binding protein G(I)/G(S)/G(O) subunit gamma-11	0	GNG11	460729	494762	100777	211494	380663	178727	322062	169430	206753	93620.1	130837	127206	395708	219489	81952	94661.1	198247	122194	144322	193137
P61970	Nuclear transport factor 2	0	NUTF2	1700.33	6834.25	1646.53	4072.95	4438.25	10516.2	1288.08	3270.76	5058.92	2076.66	7702.77	10237.7	4036.71	5187.2	3626.96	3306.15	4091.12	5166.68	5496.14	4742.66
P61978;P61978-2;P61978-3	Heterogeneous nuclear ribonucleoprotein K;Isoform 2 of Heterogeneous nuclear ribonucleoprotein K;Isoform 3 of Heterogeneous nuclear ribonucleoprotein K	0	HNRNPK	7556.72	5202.32	10220.8	10171	6066.21	6382.4	8922.99	10166.5	8141.37	8930.12	5823.26	5504.46	17068.1	14605.3	6957.92	6846.25	5869.16	5242.84	17782.9	17332.2
P61981	14-3-3 protein gamma	0	YWHAG	2513.14	1913.48	1756.42	2170.73	1455.42	1991.14	2963.05	2706.96	1465	2226.1	6936.97	6929.28	5134.69	4495.12	1530.54	4694.89	2509.2	2238.71	11641.7	12128.8
P62081	40S ribosomal protein S7	0.00913108	RPS7	NaN	NaN	1162.1	1042.67	784.757	764.87	2468.64	2875.16	835.172	1146.77	NaN	NaN	3923.76	2589.66	1543.03	NaN	NaN	NaN	12336	10263.3
P62191;P62191-2	26S proteasome regulatory subunit 4;Isoform 2 of 26S proteasome regulatory subunit 4	0.00199336	PSMC1	NaN	NaN	2353.52	2934.94	4302.39	1260.72	4830.4	3866.69	NaN	3365.87	13478.5	14151.2	6475.27	4831.47	3587.7	4073.13	NaN	NaN	12056.9	12645.8
P62195;P62195-2	26S proteasome regulatory subunit 8;Isoform 2 of 26S proteasome regulatory subunit 8	0.00136939	PSMC5	NaN	NaN	815.063	1149.38	1175.14	1156.04	1929.51	1974.59	613.216	549.108	6258.87	5353.86	2550.14	2105.37	1418.53	977.815	1924.45	1168.72	5575.11	5644.83
P62249	40S ribosomal protein S16	0	RPS16	NaN	NaN	2957.42	3342	2880.77	3261.87	6519.85	6181.72	3608.31	2912.63	2303.54	NaN	8540.41	7539.54	3156.93	2009.23	NaN	NaN	14932.7	16551.3
P62256;P62256-2	Ubiquitin-conjugating enzyme E2 H;Isoform 2 of Ubiquitin-conjugating enzyme E2 H	0.00998238	UBE2H	NaN	NaN	NaN	NaN	NaN	NaN	NaN	NaN	NaN	NaN	NaN	NaN	NaN	NaN	NaN	NaN	NaN	NaN	13372.1	9653.6
P62258	14-3-3 protein epsilon	0	YWHAE	7701.63	6386.51	8117.56	8774.41	11842.1	12751.4	8858.13	10015.1	8972.58	8580.65	45462.3	43287.3	17743.3	17529.2	16526.1	15989.9	16200.4	16960.5	40144.6	40122.9
P62266	40S ribosomal protein S23	0.00318167	RPS23	NaN	8588.98	4875.51	4179.29	NaN	NaN	3132.16	2607.28	16998.4	18696.5	9296.3	NaN	2058.38	7571.48	6530.33	NaN	NaN	10832.4	5919.86	7492.2
P62269	40S ribosomal protein S18	0.00229961	RPS18	NaN	NaN	NaN	NaN	NaN	NaN	3010.71	2377.86	NaN	NaN	NaN	NaN	4315.94	5553.14	NaN	1571.68	NaN	NaN	12945.8	13805.5
P62333	26S proteasome regulatory subunit 10B	0.000355619	PSMC6	NaN	32898.3	3741.61	1997.31	NaN	31153.1	336.322	NaN	13603.8	3492.27	1615.71	4339.45	2216.22	2097.46	NaN	1837.4	NaN	NaN	8029.29	5843.36
P62491;P62491-2;Q15907;Q15907-2	Ras-related protein Rab-11A;Isoform 2 of Ras-related protein Rab-11A;Ras-related protein Rab-11B;Isoform 2 of Ras-related protein Rab-11B	0.00229961	RAB11A;RAB11A;RAB11B;RAB11B	6899.43	6037.26	5310.87	6165.6	6718.45	7354.91	5274.63	6548.85	6907.8	8964.55	8847.69	10287.9	4964.88	4844.83	3554.9	2434.77	4387.78	7102.71	9995.94	8347.99
P62508-5	Isoform 5 of Estrogen-related receptor gamma	0	ESRRG	122654	117853	98230.1	83828.6	133459	114606	100173	79374.8	85727.3	72179.8	123068	164084	95140.1	98602.6	119326	128872	80330.1	150072	126629	136710
P62701	40S ribosomal protein S4, X isoform	0	RPS4X	57979.1	57967.6	20624.8	29969.7	43147.6	51159.1	20481	22898.7	22250.1	29239.3	44922.5	66800.6	58014.3	54154.1	17482.6	29060.8	38696.8	37703.8	34833.5	34344.4
P62753	40S ribosomal protein S6	0	RPS6	71545.7	80027.4	47749.2	46972.5	63876.4	78554.1	42521.8	51548.1	30509.8	60398.1	109962	100894	131732	140363	43251.2	85462.9	113783	104903	26050.1	25882.7
P62805	Histone H4	0	H4C1	206929	185877	592448	630616	151368	179864	533050	699526	367219	249982	179860	172251	388335	166008	222428	183453	169167	123309	305339	317585
P62826	GTP-binding nuclear protein Ran	0	RAN	14926.2	14305	21438	19079.8	19524	21421.4	22974.5	27035.2	21740.6	14385.2	109332	113198	47976.9	53726.9	35108	39950	31579.7	25236.3	70570.8	76446.5
P62888	60S ribosomal protein L30	0	RPL30	NaN	NaN	NaN	NaN	NaN	NaN	8076.4	9420.62	NaN	NaN	NaN	NaN	NaN	NaN	NaN	NaN	NaN	NaN	11841.1	13317.3
P62906	60S ribosomal protein L10a	0.00406123	RPL10A	NaN	NaN	NaN	NaN	NaN	NaN	58.1597	NaN	8.50939	NaN	NaN	NaN	893.536	2899.88	NaN	NaN	NaN	NaN	6464.11	7100.02
P62913;P62913-2	60S ribosomal protein L11;Isoform 2 of 60S ribosomal protein L11	0	RPL11	NaN	NaN	NaN	NaN	NaN	NaN	1941.91	1612.95	NaN	NaN	NaN	NaN	NaN	NaN	NaN	NaN	NaN	NaN	2859.31	1611.82
P63000-2	Isoform B of Ras-related C3 botulinum toxin substrate 1	0	RAC1	12791.3	13814.4	23847.7	25273.3	20988.1	27249.2	38991.2	43933.2	26038.5	26713.2	17318.2	19954.5	34675.2	38552.8	25834	19478	15798.9	18303.9	103015	68248.1
P63104	14-3-3 protein zeta/delta	0	YWHAZ	15568.4	16352.5	23515.3	23013	27958.1	28329.7	33975.2	36902.9	26349.7	27444.2	30282	33153.9	30444.7	30239.2	23946.1	22389.9	19926.2	20457.9	80645.1	74055.1
P63132;P63133;Q9WJR5	Endogenous retrovirus group K member 113 Pol protein;Endogenous retrovirus group K member 8 Pol protein;Endogenous retrovirus group K member 19 Pol protein	0	HERVK_113;ERVK-8;ERVK-19	NaN	3492.15	NaN	NaN	13453.6	14602.9	9055.66	6326.89	3692.63	2385.88	3647.61	3978.32	3446.86	2688.03	2352.09	NaN	3381.05	4330	2569.37	2163.68
P63151-2	Isoform 2 of Serine/threonine-protein phosphatase 2A 55 kDa regulatory subunit B alpha isoform	0.00136939	PPP2R2A	15906.7	23176.1	30203.4	24911.2	31123.7	26401	31104.6	30368.4	28894.2	28124.2	14813.4	7580.28	20152.8	11142.8	31307.7	25693.6	18592.3	20790.3	17973.9	14294.2
P63208	S-phase kinase-associated protein 1	0	SKP1	25973.9	24562.9	64183.8	32490.1	67290.9	61875.8	80976.5	60559.2	46682.1	36068.2	325500	301207	44127.1	48895.5	52488.2	42955	74586.4	79967.6	113281	90785
P63220	40S ribosomal protein S21	0	RPS21	3500.27	3062.54	12461.5	3272.87	3673.58	4203.55	11241.6	4103.68	8079.96	3959.58	3592.02	3254.48	11211.4	10122.4	8674.59	2153.88	5356.84	5226.98	9586.5	9796.6
P63241;P63241-2	Eukaryotic translation initiation factor 5A-1;Isoform 2 of Eukaryotic translation initiation factor 5A-1	0	EIF5A	3387.31	3997.04	9858.42	9264.11	9397.46	8882.6	9081.5	9352.47	12049.4	10747.8	30024.9	29354.2	13008	11300.9	10482.6	12095.5	7683.95	6521.63	21012.3	21533.3
P63244	Receptor of activated protein C kinase 1	0.00199336	RACK1	NaN	NaN	39825.3	33882.8	NaN	NaN	180549	186698	NaN	NaN	NaN	NaN	NaN	NaN	NaN	NaN	NaN	NaN	NaN	NaN
P67936	Tropomyosin alpha-4 chain	0	TPM4	6434.39	6837.59	15459.6	14832.3	15798.9	16912	12819.3	13051.1	21605.5	20288.2	25608.4	30611.1	10407.7	11824	12035	9704.58	5431.69	6305.59	16050.7	13592
P68036-3	Isoform 3 of Ubiquitin-conjugating enzyme E2 L3	0.000355619	UBE2L3	1570.36	2135.44	1391.32	1251.91	1687.07	1760.16	2196.42	2372.71	855.532	900.752	1196.4	1279.48	NaN	2079.32	1254.29	210.243	1442.73	1267.58	1853.69	1806.58
P68104	Elongation factor 1-alpha 1	0	EEF1A1	27713.4	27566.9	51847.3	49009.1	44471.2	40916.3	77660.9	78887.1	44423.2	42812.4	44982.1	45339.4	112322	128903	40083.4	39331.7	26389.4	30771	167606	173888
P68133	Actin, alpha skeletal muscle	0	ACTA1	93909.1	122121	212701	218127	170039	166753	268680	277295	195210	201814	197257	159181	292151	253526	132879	159299	112351	97955.8	1.22919e+06	1.22004e+06
P68363	Tubulin alpha-1B chain	0	TUBA1B	11972	12047.6	33865.4	33535.5	39455.2	39714.3	36896.5	34914.6	35357.5	38008.1	29066	31178.8	29940.6	28361.4	16305.3	13607.8	13025.5	11527.8	50526.1	47020.3
P68366;P68366-2	Tubulin alpha-4A chain;Isoform 2 of Tubulin alpha-4A chain	0	TUBA4A	11748.4	10156.3	19365.8	21975.1	25655.6	31978.1	24715.9	22931.3	25004.1	24247.6	25393.5	25802.5	27582.4	25613.7	15802.9	20775.8	17714	18095	35767.2	35419.9
P68371	Tubulin beta-4B chain	0	TUBB4B	40013.4	38940.4	84844.6	81706.1	98233.6	92902	104776	99912.4	85893.2	90162.3	76808.2	82510.5	95188.2	93672.1	42316.6	48403.2	31762.8	33185.9	175550	178510
P68400;Q8NEV1	Casein kinase II subunit alpha;Casein kinase II subunit alpha 3	0.00634058	CSNK2A1;CSNK2A3	15362.7	28011.3	12565.9	13579.6	25076.9	18107.5	25045.2	12173.9	8700.95	10364.5	23370.9	21311.8	27726.8	18642.2	16414.6	28220.3	23157.7	25425.9	16491.1	21694.3
P68402	Platelet-activating factor acetylhydrolase IB subunit alpha2	0	PAFAH1B2	381849	352162	333095	323202	345482	340565	371413	367739	264341	169566	169208	189552	287495	370918	221152	314755	267298	244336	282833	290818
P68871	Hemoglobin subunit beta	0	HBB	15225.1	15435.4	14526.1	16109.4	20810.7	22067.9	42044.2	41834.5	34706.2	38277.7	102565	115935	55744.5	47067.1	95647.9	102840	24080.2	22990.5	113523	109433
P69905	Hemoglobin subunit alpha	0	HBA1	12362	13845.2	17624.8	16791.7	24797.6	25297.4	42540.1	40850.2	35948.9	35107.5	60743.2	61003.9	44209	45623.8	66387	76261.9	19142	19689.1	116271	115977
P78324-4	Isoform 4 of Tyrosine-protein phosphatase non-receptor type substrate 1	0	SIRPA	31042	39477.4	44744.1	47877.4	22792.9	26944	26460.9	28341.6	44142.8	45005.7	50855.1	54971.9	54565.9	54234.1	15819	25631	35905.7	34913.2	32658.5	31846.9
P78330	Phosphoserine phosphatase	0.00634058	PSPH	11851.5	15071.7	11505.8	12057.6	15853.9	14812.7	13447.6	13798.1	11535.2	11861.5	10819.3	11466.4	12099.7	12193.2	NaN	12359	10801.1	9766.19	11375.5	12545.3
P78332	RNA-binding protein 6	0	RBM6	101065	109500	110171	105288	121778	122170	142684	125856	147312	151027	141822	151406	136953	147468	182789	136100	124969	131018	167816	171569
P78344;P78344-2	Eukaryotic translation initiation factor 4 gamma 2;Isoform 2 of Eukaryotic translation initiation factor 4 gamma 2	0.000355619	EIF4G2	58156	102879	79617	64679.4	77349.1	59750.1	65496.9	70136.4	80162.3	76226.9	76986	81530.6	68219.9	79000.6	81123.3	68491.3	75626.1	85911	69260.4	76833
P78357	Contactin-associated protein 1	0.00318167	CNTNAP1	31294.8	25018.4	35647.8	42388.5	34188.1	25758.2	31560.9	41876.1	34265.3	42393.7	38619.6	25329.3	25533.9	33563.5	27013.6	23425.4	29349.8	33612.1	36246.6	30558.4
P78371;P78371-2	T-complex protein 1 subunit beta;Isoform 2 of T-complex protein 1 subunit beta	0	CCT2	2202.98	NaN	NaN	4646.3	NaN	2835.44	3082.79	3914.34	3826.57	4465.04	19361.9	20089	7944.5	7535.75	4720.3	5706.21	NaN	NaN	14763.6	14086.2
P78386	Keratin, type II cuticular Hb5	0	KRT85	432468	506596	447153	462595	400851	422819	475656	412440	494753	445361	452426	412791	450081	387172	312636	394667	379843	426399	504806	572081
P78417;P78417-3	Glutathione S-transferase omega-1;Isoform 3 of Glutathione S-transferase omega-1	0	GSTO1	66055.5	57104.3	48186.1	48770.8	72548.6	82221.7	50440.9	48715.5	38456.8	34593.1	41658.4	44903.7	24512.8	38280	62689.5	43249.7	40322.4	42476.8	35312.1	32521.9
P78509;P78509-2;P78509-3	Reelin;Isoform 2 of Reelin;Isoform 3 of Reelin	0	RELN	107223	112031	111795	102737	101878	104059	114298	115989	103588	98893	110677	103738	131608	126435	113549	119457	124139	123079	122316	104302
P78527;P78527-2	DNA-dependent protein kinase catalytic subunit;Isoform 2 of DNA-dependent protein kinase catalytic subunit	0	PRKDC	2727088	2545449	2825624	2.62577e+06	2.98984e+06	2788378	2.82458e+06	2.7534e+06	2653354	2550577	2529735	2718031	2995894	3.08403e+06	2.52171e+06	2.48781e+06	2.30237e+06	2451515	2.21979e+06	2.49921e+06
P78539;P78539-2;P78539-3;P78539-5	Sushi repeat-containing protein SRPX;Isoform 2 of Sushi repeat-containing protein SRPX;Isoform 3 of Sushi repeat-containing protein SRPX;Isoform 5 of Sushi repeat-containing protein SRPX	0.000700035	SRPX	NaN	14141.8	NaN	5435.27	5022.5	NaN	NaN	NaN	6211.14	NaN	NaN	NaN	8775.39	NaN	6284.39	3858.23	NaN	NaN	3819.82	6846.66
P78559;P78559-2	Microtubule-associated protein 1A;Isoform 2 of Microtubule-associated protein 1A	0	MAP1A	354016	350617	309407	294614	332788	312880	315544	305680	332702	345470	330764	313346	350480	318305	380948	293303	325464	341024	242857	261008
P78563;P78563-2	Double-stranded RNA-specific editase 1;Isoform 2 of Double-stranded RNA-specific editase 1	0	ADARB1	353047	275841	252992	275711	207236	233884	315836	275571	358768	309782	206795	223454	275643	163334	227101	254546	264063	281092	438830	267766
P80108	Phosphatidylinositol-glycan-specific phospholipase D	0	GPLD1	566698	541546	790289	779502	1.16121e+06	1.17325e+06	501034	496069	448795	426923	470715	487626	581938	567371	363309	385250	634566	648616	631412	644695
P80188;P80188-2	Neutrophil gelatinase-associated lipocalin;Isoform 2 of Neutrophil gelatinase-associated lipocalin	0	LCN2	14587.4	18061.1	22787.6	22908.9	12664.4	9892.04	19438.3	17891.4	19242.1	17792.9	12913.6	14417.4	10432.9	7509.3	7900.59	4480.22	7880.56	7627.09	15571	16007.5
P80303;P80303-2	Nucleobindin-2;Isoform 2 of Nucleobindin-2	0.00773119	NUCB2	3782.26	4155.5	3733.47	NaN	4194.41	4470.53	3669.62	3782.16	NaN	3413.61	3680.93	4006.36	NaN	NaN	2916.96	2671.45	NaN	2839.63	3172.25	3072.42
P80404	4-aminobutyrate aminotransferase, mitochondrial	0.00884173	ABAT	1144101	1.21177e+06	588065	621485	488563	762175	566895	579919	661240	NaN	652196	707224	344989	466560	366639	344235	651632	585858	1.86829e+06	1709374
P80748	Immunoglobulin lambda variable 3-21	0	IGLV3-21	141171	173297	213080	199768	69973.8	88361.2	95507.6	95699.1	389182	565398	112372	107453	217390	226491	391361	381229	53345.1	53531.9	135252	126949
P81172	Hepcidin	0	HAMP	NaN	NaN	14952.8	14634.2	3495.56	4104.57	2683.88	3401.76	25924	22868.7	6759.47	7983.49	NaN	NaN	5126.48	3910.46	1547.08	2368.6	6062.04	4634.22
P81605;P81605-2	Dermcidin;Isoform 2 of Dermcidin	0	DCD	44399.4	53722.9	17427.6	20268.7	13389.4	12089.5	17080	16873.4	26156.5	25576.5	22476.5	20206.7	15273.7	17487.1	13407.8	21596.5	18858.9	16826.9	15289.4	17695.9
P82930	28S ribosomal protein S34, mitochondrial	0	MRPS34	557715	561013	526476	715915	543860	591963	1.00225e+06	793345	530249	411384	431338	402580	393355	357048	607779	388041	678031	740818	340213	393155
P82932	28S ribosomal protein S6, mitochondrial	0	MRPS6	73951.3	68006.4	62501.8	64129	43349	51280.4	41362.9	38984.8	79050.6	70474.5	34023	29738.3	59050.8	57787.7	56229.9	66316.5	117443	101011	39435.7	39729.1
P82987;P82987-2	ADAMTS-like protein 3;Isoform 2 of ADAMTS-like protein 3	0	ADAMTSL3	16858.4	17969.4	9063.92	9080.32	10180.8	9703.25	9157.38	9630.55	11885.6	11499.6	12744.6	13312.1	9524.59	9517.17	11580	12784.1	10184.4	12645.4	16724.2	15756.7
P84085	ADP-ribosylation factor 5	0.00884173	ARF5	25411.6	23054.8	21671	21794.7	21935.4	21376.4	28649.9	27980.9	32919.6	33133.4	27171	30686.4	31058.7	31029.8	31026.5	28243.7	18624.1	20949.8	31791	31845.3
P84095	Rho-related GTP-binding protein RhoG	0.00432499	RHOG	141707	218386	175723	190077	136631	45265.2	353485	209016	177024	271539	163134	170541	61739.6	88594.5	29903.9	134284	120387	131016	307689	657494
P85037;P85037-2	Forkhead box protein K1;Isoform 2 of Forkhead box protein K1	0	FOXK1	72088.6	64813.4	50741.4	56098.4	65147	56328.6	55234.8	60424.5	60346.3	50074.4	62375.3	70974.1	66443.9	68602.1	42900.1	39626	61310.2	65741.5	35679.8	36223.8
P86397	Hydroxyacyl-thioester dehydratase type 2, mitochondrial	0.00520196	HTD2	3648.75	3286.84	4213.35	2842.87	3845.35	3594.26	3517.49	3701.47	3008.47	2882.18	3425.11	3428.44	2746.49	3957	4671.32	3428.95	4519.75	4627.65	2840.86	5810.7
P98073	Enteropeptidase	0	TMPRSS15	69710	63491.2	61671.5	58375.6	66572.8	62528.9	52873.7	51097.3	41614.4	40456.4	124474	71870	70132.4	58335.6	73722.2	71016	63354.3	53975.9	35228.2	73514.8
P98088	Mucin-5AC	0	MUC5AC	30952.2	18101.5	29316.3	24801.5	34692	19711.7	28236.1	27635.8	19562.4	24583.6	34160.3	26507.1	25876.3	27951.1	21316	34352.3	29480.5	23435.8	22090.4	21692.8
P98095;P98095-2	Fibulin-2;Isoform 2 of Fibulin-2	0	FBLN2	65544.1	66179.9	40464.7	40321.8	37238.7	32151.1	31445.9	27955.2	29629.2	28653.6	23576.8	25128.2	30015.5	31668	32860	33553.8	29529.1	31325.9	34220	32368.7
P98160	Basement membrane-specific heparan sulfate proteoglycan core protein	0	HSPG2	1.6598e+06	1.669e+06	1.58823e+06	1.56791e+06	1.48833e+06	1.43672e+06	1.39025e+06	1429393	1.06968e+06	1.04398e+06	824620	831091	1.56333e+06	1.56621e+06	1.43707e+06	1.33948e+06	1.43657e+06	1.44788e+06	1.19111e+06	1127731
P98168;P98169	Zinc finger X-linked protein ZXDA;Zinc finger X-linked protein ZXDB	0	ZXDA;ZXDB	17538.9	16416.9	14360	15132.2	13145.6	10957.2	12067.3	13688.9	12148.3	14272.7	14225.8	12676	16417.7	18093.9	24727.6	17919.8	12971.1	12509.8	12074.4	7551.02
P98177;P98177-2	Forkhead box protein O4;Isoform Zeta of Forkhead box protein O4	0.00229961	FOXO4	8396.22	7412.22	8621.44	8084.25	9287.34	9889.18	5867.38	8156.01	3846.02	7836.03	14048.3	12362.7	6989.12	7214.1	NaN	11952.3	7092.93	9987.42	12435.9	10900.4
Q00013-3	Isoform 3 of 55 kDa erythrocyte membrane protein	0	MPP1	9467.86	7292.7	4392.48	3240.02	15510.1	3881.66	14045.5	6098.79	5163.56	4813.4	8231.05	8465.44	9816.24	10114.9	5026.17	5029.42	10235.8	5943.35	12036.1	12454.4
Q00169	Phosphatidylinositol transfer protein alpha isoform	0	PITPNA	22817.7	28144.5	9453.86	11316.7	20093.4	21050	14199	12793	14563.6	13841.6	83983.2	77764.7	95035.8	97525.5	43776.8	39553.8	53066.1	59233.3	22712.6	25985.3
Q00403	Transcription initiation factor IIB	0.000355619	GTF2B	10307.6	9849.72	6498.61	4774.55	7433.31	11149.6	5624.42	7762.35	8455.84	4334.53	13800.8	14768.7	11529.5	11762.5	6445.26	10411	9292.63	10145.1	11180.6	9130.06
Q00536-3	Isoform 3 of Cyclin-dependent kinase 16	0	CDK16	25915.5	22506.2	22637.3	26966.3	28301.8	26943.8	25992.9	23740.2	24568.8	25457.9	26121.2	34339.7	29147.5	31766.3	27389.3	28112.1	29797.9	32352.5	25928.9	21457.7
Q00577	Transcriptional activator protein Pur-alpha	0.00318167	PURA	3734.8	NaN	NaN	NaN	43327.9	42414.2	NaN	NaN	12460.3	NaN	NaN	NaN	NaN	NaN	4835.15	5614.64	2718.08	NaN	NaN	NaN
Q00610;Q00610-2	Clathrin heavy chain 1;Isoform 2 of Clathrin heavy chain 1	0	CLTC	3123185	3081137	2.8667e+06	3.08175e+06	3.26852e+06	3.6785e+06	2.75754e+06	3462749	2670190	2.81207e+06	3.88537e+06	3.70099e+06	3.68415e+06	2.84488e+06	3.32819e+06	3.1158e+06	3.27552e+06	2.8811e+06	2.98095e+06	4155222
Q00722;Q00722-2;Q00722-3	1-phosphatidylinositol 4,5-bisphosphate phosphodiesterase beta-2;Isoform 2 of 1-phosphatidylinositol 4,5-bisphosphate phosphodiesterase beta-2;Isoform 3 of 1-phosphatidylinositol 4,5-bisphosphate phosphodiesterase beta-2	0	PLCB2	253552	208870	188522	148989	186514	228257	185192	221655	213793	194768	222403	204187	200413	288238	198588	204156	182213	205173	259610	262071
Q00872-8	Isoform 8 of Myosin-binding protein C, slow-type	0	MYBPC1	404128	470139	333731	392102	402856	389330	384652	402474	346619	312740	390345	317575	318472	267897	361831	390161	430275	386316	334973	316267
Q00G26	Perilipin-5	0.00520196	PLIN5	8898.86	12163.3	7796.02	6861.57	10376.1	11375.5	7907.16	6986.7	10591.3	13331.2	9423.35	8941.21	10172	8996.12	9782.11	7167.87	10236.7	11024	7690.98	7899.02
Q01082-2;Q01082-3	Isoform Short of Spectrin beta chain, non-erythrocytic 1;Isoform 2 of Spectrin beta chain, non-erythrocytic 1	0	SPTBN1	210063	194869	210339	187876	187757	242439	187862	215858	207148	209639	201761	175170	190855	204682	260641	208592	210564	205424	209934	171001
Q01167;Q01167-2;Q01167-3	Forkhead box protein K2;Isoform 2 of Forkhead box protein K2;Isoform 3 of Forkhead box protein K2	0	FOXK2	82642.2	74378.6	74096.4	72373.7	61698.7	58950	72565.6	64428.8	75294.7	69662.9	109863	120018	127849	132686	48843.5	75200.7	103959	104456	25360	25830
Q01433;Q01433-2	AMP deaminase 2;Isoform Ex1A-2-3 of AMP deaminase 2	0.00318167	AMPD2	40984.8	34089.7	35081	31652.7	38175.5	30721.7	33839.7	39116.8	36405.5	70485.9	51486.7	48438.9	59703.5	27550.5	33103.4	38848.9	44829.5	36754.7	33167.8	31090.1
Q01469	Fatty acid-binding protein 5	0	FABP5	25779.4	32586.3	24715.4	21601.1	16774.5	19800.5	19109.4	16284.2	23382.2	20561.2	13358.6	19310.8	24871.8	15993.6	24176.9	28008.2	24654.9	26213.9	9685.32	13539
Q01484	Ankyrin-2	0	ANK2	107787	117535	118729	110403	122722	124698	107528	98358.4	107709	112605	121074	131951	106401	106456	117173	117816	125894	123428	129682	114031
Q01518;Q01518-2	Adenylyl cyclase-associated protein 1;Isoform 2 of Adenylyl cyclase-associated protein 1	0	CAP1	85724	63224.8	62581.9	36107.2	93004.3	107220	102889	107251	66518.6	55710.1	55619.7	44568.1	82505.9	72718.5	67991	63771.7	78746.5	78024.5	114221	88593.3
Q01523	Defensin-5	0.00318167	DEFA5	28417.8	26872.2	25738	24823.4	19142.7	22121.4	28116.6	29267.7	16796.5	17617.9	11606.7	12477.7	10503.8	27866.5	18960.9	8619.8	16234	14368.3	24225.8	23187.1
Q01658	Protein Dr1	0.000355619	DR1	56053.1	53487	NaN	NaN	81788.7	NaN	56036.2	50821.6	22639.3	21159	51961.6	47329.3	55122.4	58200.5	136578	102049	85049.3	69661.5	96789.9	119433
Q01664	Transcription factor AP-4	0	TFAP4	54827.7	111378	113132	107988	135783	144608	115415	67688.4	107817	98337.1	116244	122793	119462	100987	123631	137683	177393	189794	128839	134744
Q01740	Dimethylaniline monooxygenase [N-oxide-forming] 1	0	FMO1	217228	196633	208246	164752	176830	180096	182241	179637	172074	175558	161202	245070	173371	213992	239410	184245	191109	248248	175154	199284
Q01804	OTU domain-containing protein 4	0	OTUD4	43028.2	40610.7	33422.2	36337.2	42214.7	35613.4	29437.5	37255	33852.1	35950.1	59562	51672	50595.7	44437.7	51768.1	59618.8	51563.5	77975.8	46683.2	39244.5
Q01860-2	Isoform B of POU domain, class 5, transcription factor 1	0.000355619	POU5F1	244944	1.17396e+06	1.61129e+06	1640609	1.56848e+06	1.56103e+06	1.31164e+06	1.27452e+06	1.2892e+06	1326209	969303	1098077	235924	1.09592e+06	884092	1.02423e+06	1233680	1.22306e+06	320858	285126
Q01970;Q01970-2	1-phosphatidylinositol 4,5-bisphosphate phosphodiesterase beta-3;Isoform 2 of 1-phosphatidylinositol 4,5-bisphosphate phosphodiesterase beta-3	0	PLCB3	69269.1	61741.2	56192.9	40490.4	54403.1	55505	48418.2	47031	46236.9	48125.1	49796.7	56924.6	50261.5	51452.4	46232.9	49286.7	41143.8	46039.3	35763.4	43244.1
Q02127	Dihydroorotate dehydrogenase (quinone), mitochondrial	0	DHODH	232977	246797	237415	194292	240729	210141	283944	274575	151115	156532	224600	220938	226428	255400	288283	368954	328092	330189	244921	237066
Q02241	Kinesin-like protein KIF23	0	KIF23	301531	290539	338747	303313	399810	363006	346590	370169	233721	220145	343179	431004	448107	396233	527920	450106	502154	595623	289245	243421
Q02388;Q02388-2	Collagen alpha-1(VII) chain;Isoform 2 of Collagen alpha-1(VII) chain	0	COL7A1	655001	685130	722414	542586	632510	753366	686340	609000	666272	654396	795200	770837	700793	769425	844875	678228	833384	764277	731551	749927
Q02413	Desmoglein-1	0	DSG1	66827.3	66023.9	62305.1	63047	48268	49168.6	55729.4	53930	44024.5	45050.9	32148.4	31844.8	37393.7	40187.9	56345.6	58245.1	50618.4	53032.7	28067.8	28860.5
Q02487;Q02487-2	Desmocollin-2;Isoform 2B of Desmocollin-2	0	DSC2	2.37718e+06	2.19882e+06	2.21616e+06	2.36252e+06	2.33916e+06	2992432	1.97442e+06	2.09531e+06	1.36017e+06	1.94021e+06	2.61523e+06	2.83294e+06	2576325	3.11333e+06	3.37033e+06	3.97656e+06	4.22916e+06	2.91698e+06	3.29721e+06	3.49774e+06
Q02509-3	Isoform 2 of Otoconin-90	0	OC90	1918.88	1508.55	1644.61	673.647	1624.76	2407.87	2246.58	2577.69	2604.61	1769.09	1681.8	2055.2	1886.3	1663.25	1312.64	1619.32	1855.43	1813.71	2420.25	1920.05
Q02543	60S ribosomal protein L18a	0	RPL18A	88525.8	84842	99537.6	101993	106670	104162	80668.3	85882.5	86845.5	95642.8	87825.9	99166.8	106627	95985.7	92920.4	72448.8	63553.3	60819.7	66900.6	66762.5
Q02641-2	Isoform 2 of Voltage-dependent L-type calcium channel subunit beta-1	0	CACNB1	12357.9	24521.5	20417.8	13826.3	16393.5	18970.4	17435.9	11781.9	12699.7	15061.6	20341.1	15261.1	24632.4	22587.2	11056.6	22201.4	21732.9	20578.9	22604	23653.8
Q02790	Peptidyl-prolyl cis-trans isomerase FKBP4	0.00634058	FKBP4	468731	531334	525665	502711	421476	104332	478154	424030	549272	161166	428044	388781	554447	453371	431841	334246	501125	521908	96173.5	175788
Q02818	Nucleobindin-1	0	NUCB1	96102.8	91841.7	44701.4	47424.9	91860.1	101581	66250.9	67896.1	48514.1	36227.6	87553.2	85422.2	75496.4	73686.7	67819.2	84552	76790.9	73017.2	136927	139685
Q02952;Q02952-2;Q02952-3	A-kinase anchor protein 12;Isoform 2 of A-kinase anchor protein 12;Isoform 3 of A-kinase anchor protein 12	0.00432499	AKAP12	1087.23	823.069	1659.58	1045.71	NaN	NaN	698.46	797.265	1141.12	927.868	NaN	NaN	NaN	236.12	523.798	1335.64	NaN	NaN	488.789	607.847
Q02985-2	Isoform 2 of Complement factor H-related protein 3	0	CFHR3	189868	194043	205008	217702	203334	197108	213820	196306	173124	171318	183972	181936	140086	148187	161274	163668	180441	163037	265783	259517
Q03001-3	Isoform 3 of Dystonin	0	DST	159269	169886	166026	173174	155103	156550	134825	137159	159126	167896	148670	176659	173143	199786	131497	133330	142403	151491	171795	170935
Q03013;Q03013-2;Q03013-3	Glutathione S-transferase Mu 4;Isoform 2 of Glutathione S-transferase Mu 4;Isoform 3 of Glutathione S-transferase Mu 4	0.00380469	GSTM4	NaN	NaN	NaN	NaN	2535.35	13582.5	NaN	NaN	NaN	NaN	28930.9	22107.3	NaN	NaN	25190.5	34401.3	NaN	NaN	NaN	26456.1
Q03164;Q03164-2;Q03164-3	Histone-lysine N-methyltransferase 2A;Isoform 2 of Histone-lysine N-methyltransferase 2A;Isoform 3 of Histone-lysine N-methyltransferase 2A	0	KMT2A	196750	179424	183345	181746	181745	194256	192070	192174	182946	168567	176161	203812	253134	209393	256213	206915	211736	216720	196916	209189
Q03167;Q03167-2	Transforming growth factor beta receptor type 3;Isoform 2 of Transforming growth factor beta receptor type 3	0	TGFBR3	5379.53	6468.26	7033.29	6263.76	5278.25	3864.95	4264.12	4695.18	5444.91	4964.6	4795.74	5404.92	2999.34	2180.79	2908.89	5298.96	6120.86	5397.63	5980.01	6820.92
Q03169	Tumor necrosis factor alpha-induced protein 2	0.000355619	TNFAIP2	53951.6	47193.5	60603	65000.9	54774.5	65800.7	54465.8	49472	51496.4	36534.5	53691.1	52913.9	65222	53266.3	40960.5	53500.5	67108.2	58344.6	75931.1	70522.7
Q03431	Parathyroid hormone/parathyroid hormone-related peptide receptor	0	PTH1R	10273.3	13108.5	14134.3	13494.4	12598.5	11769.8	8244.82	7859.69	9609.23	8992.45	11734.4	13678.9	8772.14	7821.76	9121.38	10573.2	14719.5	21659.4	24602.5	14544.3
Q03591	Complement factor H-related protein 1	0	CFHR1	5664802	5436035	5.81109e+06	5.69484e+06	4.12275e+06	4048402	3.24244e+06	3.30538e+06	2.68375e+06	2.78709e+06	311103	109870	3.09097e+06	3.06153e+06	4221561	4336715	4.67758e+06	4559104	6405636	6094426
Q03938	Zinc finger protein 90	0	ZNF90	306189	349130	322608	295894	324963	336883	337791	338781	312192	343607	345577	348398	333260	258092	320019	289303	252160	245583	380278	423312
Q04656;Q04656-2;Q04656-3;Q04656-5	Copper-transporting ATPase 1;Isoform 1 of Copper-transporting ATPase 1;Isoform 2 of Copper-transporting ATPase 1;Isoform 5 of Copper-transporting ATPase 1	0	ATP7A	586751	585327	497717	485441	553242	558005	570807	581284	474154	391600	741070	551770	625319	600634	428012	616332	572250	604153	548339	521933
Q04695	Keratin, type I cytoskeletal 17	0	KRT17	20341.7	19975.2	23761.2	23627.4	27168.2	25943.6	15019.7	15918.4	15946.3	17178.4	13964.6	15006.3	12528.3	14594.2	34626.5	34817.4	27627.6	30867.3	14217.1	15884.7
Q04721	Neurogenic locus notch homolog protein 2	0	NOTCH2	43755.4	58553.8	41541.8	41552.2	45055.6	45143.5	55388.2	40375.9	51394	36983.8	44487.5	40057.9	64470.1	48506.6	52034.4	40698.9	46277.6	50075	58658.2	38319.6
Q04724	Transducin-like enhancer protein 1	0	TLE1	34984.8	30132.6	28333.5	24262.1	35957.4	30153	44634.5	40940.9	40412.7	41723.9	37675.1	44794.8	31376.6	33776.6	21960.3	39145.2	18456	17929	31072	39411.9
Q04726;Q04726-4;Q04726-6	Transducin-like enhancer protein 3;Isoform 4 of Transducin-like enhancer protein 3;Isoform 6 of Transducin-like enhancer protein 3	0	TLE3	132741	151777	140397	145021	144627	164261	143586	173519	126168	134835	109474	145976	155354	157965	134734	151064	141158	131643	144910	177640
Q04756	Hepatocyte growth factor activator	0	HGFAC	165684	169879	173671	172450	168589	162876	297850	293066	125712	126349	330370	333964	276025	276878	160560	150612	123162	125044	68684.1	68936.9
Q04760;Q04760-2	Lactoylglutathione lyase;Isoform 2 of Lactoylglutathione lyase	0.00136939	GLO1	37266.7	47748.2	38619.2	21506.1	36939.7	29427.2	25913.4	30949.5	24792.2	19364.1	51305.2	55151.9	60406.2	51012.8	50229.9	47480.3	52420.6	61989.3	44990.5	40659.4
Q04864;Q04864-2	Proto-oncogene c-Rel;Isoform 2 of Proto-oncogene c-Rel	0	REL	9747.45	14929.1	29103.3	20799.6	30798	28064.2	16160.1	14759.6	17638.2	25449.5	13035.7	16006.8	36952.6	27496.8	27379.6	28117.8	27943.6	26341.6	13892	32858.6
Q04917	14-3-3 protein eta	0	YWHAH	5228.99	4863.62	8040.73	7862.5	12036.5	9911.21	10032.6	11383.7	10860.9	8056.4	14527.9	13460.2	10722.7	10357.3	8274.58	9001.39	7970.13	10662.7	35283.8	34539.9
Q05086	Ubiquitin-protein ligase E3A	0	UBE3A	87373.5	88814.3	74609.2	72045.9	67155.2	91281.4	67241.8	82611.2	80163	82212.5	78453.5	86567.1	77885.1	83576.8	82857.2	66001.6	81886.5	96653.4	86438.2	81817.8
Q05513	Protein kinase C zeta type	0	PRKCZ	11419.3	12814.1	12066.6	8455.88	10363	11092.1	11491.7	9307.28	9741.81	6601.61	10814.5	12716.1	11738.5	12212.6	10436.7	10599.8	10292.4	8448.25	7932.26	6727.76
[truncated: 1,928 more rows]

## Sheet: Supplement data table S3
Accession	Description	Exp. q-value: Combined	Gene Symbol	CTRL17	CTRL19	CTRL23	CTRL40	CTRL41	CTRL42	CTRL43	CTRL44	CTRL45	CTRL46	EC 176	EC 140	EC 157	EC 172	EC 199	EC 179	EC142	EC 190	EC 160	EC 165
[truncated: 3,628 more rows]

[truncated: 2 more sheets: Supplement data table S4, Supplement data table S5]
